# Supplementary material for: Large-scale brainstem neuroimaging and genetic analyses provide new insights into the neuronal mechanisms of hypertension
Source: HGG Adv. 2024 Dec 10;6(1):100392. doi: 10.1016/j.xhgg.2024.100392 (PMC11731578; doi:10.1016/j.xhgg.2024.100392)
Supplement: Data S1. Tables S3–S9 [file mmc2.xlsx]

## Sheet: Table S3A fully adj BP analyses
	Medulla oblongata			Pons			Midbrain			Whole brainstem
Covariate	r	t-value	p-value	r	t-value	p-value	r	t-value	p-value	r	t-value	p-value
Systolic blood pressure (BP)
Intercept	0.86	305.59	0	0.9	365.75	0	0.94	514.08	0	0.92	413.79	0
Systolic BP	−0.04	−7.08	1.43272883675424E−12	−0.02	−2.92	0.00349435	−0.01	−1.97	0.0489274	−0.02	−4	6.3842736175694E−05
WHR	−0.07	−13.12	3.20892541912925E−39	−0.06	−11.44	3.14672272734788E−30	−0.05	−9.93	3.21573481793879E−23	−0.07	−12.56	4.3658135525978E−36
WHR2	−0.05	−8.14	4.05097623006895E−16	−0.02	−4.04	5.34780974159606E−05	−0.02	−3.79	0.00014866	−0.03	−5.28	1.27946582865857E−07
Sex	0.08	14.59	4.72304400512279E−48	0.08	15.39	2.9276780796484E−53	0.19	35.45	3.46845339661298E−270	0.11	20.59	1.38839688180984E−93
Age	0	0.41	0.678178	0.04	6.96	3.5694853599888E−12	0.03	5.55	2.91676690775422E−08	0.03	5.8	6.79075749114362E−09
Age2	0.02	2.77	0.0055686	−0.01	−2.06	0.0397382	−0.01	−1.49	0.136916	−0.01	−1.09	0.275355
Age:Sex	−0.03	−4.69	2.75852481819382E−06	−0.05	−9.24	2.61232869880713E−20	−0.05	−9.4	5.8530478932357E−21	−0.05	−9.12	8.15504261891715E−20
Age2:Sex	−0.02	−2.78	0.00545636	0	−0.5	0.614693	−0.01	−1.82	0.0685804	−0.01	−1.31	0.189995
Ethnicity	0.03	5.49	3.94742417172456E−08	0.02	2.83	0.00472597	0	0.08	0.933534	0.02	3.14	0.00166655
Alcohol	0.01	0.99	0.322712	0.01	2.37	0.0178134	0.01	1.82	0.0693514	0.01	2.18	0.0294413
Smoking	0	−0.64	0.52151	−0.01	−2.43	0.0151073	−0.02	−3.17	0.00151492	−0.01	−2.42	0.0153613
Diabetes	−0.02	−3.32	0.000907351	−0.04	−6.58	4.8238574834693E−11	−0.04	−6.88	6.11846787147328E−12	−0.04	−6.53	6.77711532263423E−11
Hypercholesterolemia	−0.05	−9.64	5.66712379635113E−22	−0.03	−5.51	3.66846671272205E−08	−0.03	−6.2	5.65160623250777E−10	−0.04	−7.07	1.53145702706957E−12
ICV	0.49	101.55	0	0.55	118.08	0	0.65	153.98	0	0.59	132.06	0
Average Euler number	0	0.22	0.823685	0.05	8.47	2.54394049556319E−17	−0.01	−1.11	0.265047	0.03	5.27	1.40043513487767E−07
Site 11026	−0.23	−42.41	0	−0.13	−22.92	2.13981575480443E−115	−0.11	−20.73	8.09764873465483E−95	−0.16	−29.05	3.16815360981016E−183
Site 11027	−0.23	−43.5	0	−0.13	−23.53	1.88836995587356E−121	−0.13	−23.94	1.46891174031081E−125	−0.16	−30.2	1.33739174439122E−197
adj. R2	0.4			0.43			0.6			0.5
df	32648			32648			32648			32648
Diastolic blood pressure (BP)
Intercept	0.86	305.73	0	0.9	366.03	0	0.94	514.45	0	0.92	414.06	0
Diastolic BP	−0.02	−2.75	0.00600147	0.01	1.31	0.19102	0.01	2.07	0.0385402	0	0.67	0.503397
WHR	−0.07	−13.56	9.3665064331344E−42	−0.07	−11.96	6.52842312931973E−33	−0.06	−10.46	1.46990054953371E−25	−0.07	−13.12	3.16421988609524E−39
WHR2	−0.04	−8.07	7.20022639877614E−16	−0.02	−3.96	7.5817797258808E−05	−0.02	−3.71	0.000206598	−0.03	−5.19	2.06409323411383E−07
Sex	0.08	14.39	7.77037311463095E−47	0.08	15.17	8.65521995780865E−52	0.19	35.22	8.71430079710232E−267	0.11	20.35	1.88862108841747E−91
Age	−0.01	−1.35	0.175548	0.04	6.49	8.48395551710421E−11	0.03	5.3	1.16391011320524E−07	0.03	5.02	5.06982031382781E−07
Age2	0.01	2.68	0.00745829	−0.01	−2.02	0.0429688	−0.01	−1.43	0.152269	−0.01	−1.08	0.280468
Age:Sex	−0.02	−4.3	1.70066014781173E−05	−0.05	−8.99	2.53859850105856E−19	−0.05	−9.19	4.16311365444043E−20	−0.05	−8.82	1.22465243480314E−18
Age2:Sex	−0.02	−2.8	0.00513942	0	−0.49	0.623277	−0.01	−1.8	0.07142	−0.01	−1.3	0.192487
Ethnicity	0.03	5.51	3.70556687072214E−08	0.02	2.78	0.00537051	0	0.03	0.973439	0.02	3.11	0.00187787
Alcohol	0.01	0.94	0.34805	0.01	2.29	0.0222128	0.01	1.73	0.0835432	0.01	2.09	0.0363922
Smoking	0	−0.5	0.619874	−0.01	−2.3	0.0212078	−0.02	−3.06	0.00224692	−0.01	−2.28	0.0224995
Diabetes	−0.02	−3.41	0.000642913	−0.04	−6.54	6.11264935076312E−11	−0.04	−6.82	9.27919671322766E−12	−0.04	−6.51	7.47078132825635E−11
Hypercholesterolemia	−0.05	−9.75	2.00295785667755E−22	−0.03	−5.59	2.31290797677239E−08	−0.03	−6.27	3.56873054141933E−10	−0.04	−7.17	7.76794273764081E−13
ICV	0.49	101.72	0	0.55	118.28	0	0.65	154.19	0	0.59	132.27	0
Average Euler number	0	0.41	0.679948	0.05	8.59	9.43800801990858E−18	−0.01	−1.02	0.306425	0.03	5.41	6.51054919121518E−08
Site 11026	−0.23	−42.05	0	−0.12	−22.56	8.54467958289618E−112	−0.11	−20.36	1.28205071326839E−91	−0.16	−28.65	2.84211202778786E−178
Site 11027	−0.24	−44.22	0	−0.13	−23.9	3.32729134437817E−125	−0.13	−24.24	1.11398621610205E−128	−0.17	−30.67	1.02665621968824E−203
adj. R2	0.4			0.43			0.6			0.5
df	32648			32648			32648			32648
Pulse pressure (PP)
Intercept	0.86	305.84	0	0.9	365.99	0	0.94	514.4	0	0.92	414.1	0
Pulse pressure (PP)	−0.04	−7.36	1.87776552919807E−13	−0.03	−4.89	9.9577537097446E−07	−0.02	−4.2	2.64220467994696E−05	−0.03	−5.85	5.06945264096967E−09
WHR	−0.08	−13.7	1.42419376899002E−42	−0.06	−11.61	4.16561886131862E−31	−0.06	−10.02	1.41162882970744E−23	−0.07	−12.82	1.4696714884387E−37
WHR2	−0.04	−8.06	7.6054465926744E−16	−0.02	−4.02	5.78968456805781E−05	−0.02	−3.79	0.000152522	−0.03	−5.25	1.51456067662266E−07
Sex	0.08	14.41	6.16739848554128E−47	0.08	15.36	4.3133844331899E−53	0.19	35.48	1.29931962059031E−270	0.11	20.54	3.90420554296186E−93
Age	0.01	1.2	0.230402	0.04	7.7	1.4380608536819E−14	0.03	6.32	2.69827398977643E−10	0.04	6.64	3.2494949125305E−11
Age2	0.02	2.94	0.0033058	−0.01	−1.94	0.052133	−0.01	−1.39	0.165154	−0.01	−0.96	0.339431
Age:Sex	−0.03	−4.66	3.22059191171137E−06	−0.05	−9.35	9.20376565082414E−21	−0.05	−9.53	1.61636471862252E−21	−0.05	−9.21	3.36786554600143E−20
Age2:Sex	−0.02	−2.73	0.00629819	0	−0.47	0.636383	−0.01	−1.8	0.0726059	−0.01	−1.27	0.202643
Ethnicity	0.03	5.4	6.6556375584913E−08	0.02	2.77	0.00555179	0	0.04	0.967264	0.02	3.08	0.00207497
Alcohol	0	0.89	0.37144	0.01	2.34	0.0194354	0.01	1.8	0.0722976	0.01	2.13	0.0331638
Smoking	0	−0.57	0.565518	−0.01	−2.44	0.0146045	−0.02	−3.2	0.00137684	−0.01	−2.42	0.0154144
Diabetes	−0.02	−3.14	0.00166656	−0.04	−6.46	1.07166539850381E−10	−0.04	−6.77	1.26667122895155E−11	−0.04	−6.39	1.72507160989545E−10
Hypercholesterolemia	−0.05	−9.66	4.55398207766114E−22	−0.03	−5.49	4.1605647031502E−08	−0.03	−6.17	6.8456348117484E−10	−0.04	−7.06	1.7093257308008E−12
ICV	0.49	101.69	0	0.55	118.14	0	0.65	154.05	0	0.59	132.16	0
Average Euler number	0	0.21	0.831595	0.05	8.41	4.33320605238899E−17	−0.01	−1.19	0.235068	0.03	5.21	1.92755811341198E−07
Site 11026	−0.23	−42.21	0	−0.13	−22.92	2.66658621973825E−115	−0.11	−20.76	4.01148424633905E−95	−0.16	−29.01	1.11176785567615E−182
Site 11027	−0.23	−43.29	0	−0.13	−23.25	1.35586715438354E−118	−0.13	−23.64	1.59537285844317E−122	−0.16	−29.9	8.05248693043064E−194
adj. R2	0.4			0.43			0.6			0.5
df	32648			32648			32648			32648
Notes: Reference Sex - women; Reference Ethnicity - European ancestry; Reference Alcohol - no consumption; Reference Smoking - non-smoker; Reference Diabetes - no diagnosis; Reference Hypercholesterolemia - no diagnosis.
Abbreviations: BP - blood pressure; PP - pulse pressure; WHR - waist-to-hip ratio; ICV - intracranial volume; adj. R2 - adjusted r-squared; df - degrees of freedom; r - partial corelation coefficient.

## Sheet: Table S3B Fully adj.  wWBS adj
	Medulla oblongata			Pons			Midbrain
Covariate	r	t-value	p-value	r	t-value	p-value	r	t-value	p-value
Systolic blood pressure (BP)
Intercept	0.94	486.64	0	0.99	1596.37	0	0.99	1083.55	0
Systolic BP	−0.04	−6.34	2.40426237364491E−10	0.02	4.26	2.04936841657298E−05	0.02	3.28	0.0010336
WHR	−0.03	−5.3	1.18084152631383E−07	0.02	3.45	0.000552236	0.01	2.38	0.0172845
WHR2	−0.04	−6.42	1.35674135867333E−10	0.03	4.83	1.35892980957757E−06	0.01	1.82	0.0692299
Sex	−0.01	−2.34	0.0192524	−0.11	−20.26	9.60737572670151E−91	0.2	36.36	9.32060287328056E−284
Age	−0.04	−6.56	5.33002041460662E−11	0.03	5.74	9.37152690928365E−09	0.01	0.93	0.352306
Age2	0.03	5.79	7.01944893123061E−09	−0.02	−4.36	1.31762247634478E−05	−0.01	−1.11	0.265955
Age:Sex	0.02	3.87	0.000109109	−0.01	−1.59	0.111671	−0.02	−2.89	0.00390352
Age2:Sex	−0.02	−2.81	0.00499297	0.02	3.39	0.000710859	−0.01	−1.41	0.158936
Ethnicity	0.03	4.86	1.17280646008522E−06	−0.01	−1.03	0.301221	−0.03	−5.68	1.38955498057971E−08
Alcohol	−0.01	−1.13	0.256431	0.01	1.09	0.274431	0	−0.22	0.829068
Smoking	0.01	2	0.0457236	0	−0.31	0.759041	−0.01	−2.19	0.0284827
Diabetes	0.02	2.83	0.0045858	−0.01	−0.98	0.328678	−0.01	−2.38	0.017134
Hypercholesterolemia	−0.04	−6.59	4.59133498074755E−11	0.03	6.04	1.52166704569591E−09	0	0.06	0.948832
ICV	−0.01	−1.91	0.0559378	−0.2	−37.14	8.29611237742897E−296	0.33	64.22	0
WBS	0.78	225.34	0	0.97	770.89	0	0.88	336.36	0
Average Euler number	−0.03	−6.21	5.39520990485871E−10	0.08	14.64	2.11297191247569E−48	−0.07	−12.15	6.49587855269127E−34
Site 11026	−0.17	−31.17	3.78693158557016E−210	0.13	23.19	5.13699487299093E−118	0.06	10.15	3.52568521083682E−24
Site 11027	−0.17	−31.44	9.19793686037609E−214	0.14	25.36	1.70635420616774E−140	0.03	5.55	2.8488781806295E−08
adj. R2	0.77			0.97			0.91
df	32647			32647			32647
Diastolic blood pressure (BP)
Intercept	0.94	486.82	0	0.99	1596.63	0	0.99	1083.9	0
Diastolic BP	−0.03	−5.23	1.70819285671986E−07	0.02	2.87	0.00404479	0.02	3.13	0.00176979
WHR	−0.03	−5.29	1.21829568789918E−07	0.02	3.55	0.000391392	0.01	2.32	0.0204744
WHR2	−0.04	−6.42	1.36286494961908E−10	0.03	4.82	1.46435748548473E−06	0.01	1.83	0.0677389
Sex	−0.01	−2.36	0.018456	−0.11	−20.21	3.10070729771811E−90	0.2	36.33	2.57104727866466E−283
Age	−0.05	−8.43	3.46826359159669E−17	0.04	7.02	2.32324034783072E−12	0.01	1.85	0.0649305
Age2	0.03	5.63	1.8564832340645E−08	−0.02	−4.26	2.0073983134547E−05	−0.01	−1.02	0.309647
Age:Sex	0.02	4.12	3.78396386447762E−05	−0.01	−1.78	0.0743974	−0.02	−3	0.00269292
Age2:Sex	−0.02	−2.85	0.00439338	0.02	3.41	0.000656274	−0.01	−1.38	0.166521
Ethnicity	0.03	4.92	8.52775000268717E−07	−0.01	−1.06	0.287069	−0.03	−5.72	1.09695715539282E−08
Alcohol	−0.01	−1.11	0.266619	0.01	1.09	0.274443	0	−0.24	0.811434
Smoking	0.01	2.05	0.0399292	0	−0.36	0.717234	−0.01	−2.21	0.0271787
Diabetes	0.01	2.67	0.00762384	0	−0.88	0.376479	−0.01	−2.29	0.0223075
Hypercholesterolemia	−0.04	−6.64	3.19797109920294E−11	0.03	6.09	1.14784833467555E−09	0	0.09	0.931243
ICV	−0.01	−1.94	0.0529347	−0.2	−37.13	1.24676844623982E−295	0.33	64.23	0
WBS	0.78	225.51	0	0.97	770.85	0	0.88	336.35	0
Average Euler number	−0.03	−6.08	1.18617101568572E−09	0.08	14.55	7.88837935525127E−48	−0.07	−12.22	2.96193927774717E−34
Site 11026	−0.17	−31.11	2.34658792752834E−209	0.13	23.09	4.9495420625764E−117	0.06	10.17	3.02985298233914E−24
Site 11027	−0.17	−31.98	5.9139788199156E−221	0.14	25.75	1.0164762462702E−144	0.03	5.79	7.10738652933248E−09
adj. R2	0.77			0.97			0.91
df	32647			32647			32647
Pulse pressure
Intercept	0.94	486.88	0	0.99	1596.95	0	0.99	1083.9	0
Pulse pressure	−0.02	−4.47	7.76898613194017E−06	0.02	3.5	0.000471397	0.01	2	0.0455613
WHR	−0.03	−5.88	4.02385549484922E−09	0.02	3.82	0.000131966	0.01	2.7	0.00693227
WHR2	−0.04	−6.34	2.35813607525185E−10	0.03	4.78	1.76543192557679E−06	0.01	1.77	0.0765181
Sex	−0.01	−2.55	0.0106909	−0.11	−20.15	9.18691117824031E−90	0.2	36.5	5.32802647780094E−286
Age	−0.04	−6.35	2.1597592044722E−10	0.03	5.4	6.53416891077816E−08	0.01	0.99	0.320279
Age2	0.03	5.89	4.011368378724E−09	−0.02	−4.43	9.31421882381085E−06	−0.01	−1.15	0.248337
Age:Sex	0.02	4.04	5.4622788625338E−05	−0.01	−1.67	0.094859	−0.02	−2.99	0.00276135
Age2:Sex	−0.02	−2.78	0.00548015	0.02	3.36	0.00077245	−0.01	−1.42	0.155095
Ethnicity	0.03	4.79	1.65605805860554E−06	−0.01	−0.99	0.324611	−0.03	−5.64	1.68618851017454E−08
Alcohol	−0.01	−1.23	0.219944	0.01	1.15	0.248878	0	−0.17	0.8673
Smoking	0.01	2.1	0.0356469	0	−0.37	0.714509	−0.01	−2.25	0.0243829
Diabetes	0.02	2.93	0.00335669	−0.01	−1.06	0.291102	−0.01	−2.43	0.0152313
Hypercholesterolemia	−0.04	−6.64	3.17599788208941E−11	0.03	6.07	1.2654179428422E−09	0	0.1	0.921588
ICV	−0.01	−1.8	0.0724969	−0.2	−37.22	4.75892716479344E−297	0.33	64.17	0
WBS	0.78	225.2	0	0.97	770.62	0	0.88	336.22	0
Average Euler number	−0.03	−6.15	7.94205768932419E−10	0.08	14.62	3.07794397100224E−48	−0.07	−12.19	4.01427398728836E−34
Site 11026	−0.17	−30.9	1.23433769122121E−206	0.13	23.04	1.69061172349947E−116	0.06	9.99	1.79342410982089E−23
Site 11027	−0.17	−31.48	2.62428315119344E−214	0.14	25.34	2.92117452481772E−140	0.03	5.62	1.89594428510674E−08
adj. R2	0.77			0.97			0.91
df	32647			32647			32647
Notes: Reference Sex - women; Reference Ethnicity - European ancestry; Reference Alcohol - no consumption; Reference Smoking - non-smoker; Reference Diabetes - no diagnosis; Reference Hypercholesterolemia - no diagnosis.
Abbreviations: BP - blood pressure; PP - pulse pressure; WHR - waist-to-hip ratio; ICV - intracranial volume; WBS - whole brainstem; adj. R2 - adjusted r-squared; df - degrees of freedom; r - partial corelation coefficient.

## Sheet: Table S4A Normal BP
	Medulla oblongata			Pons			Midbrain			Whole brainstem
Covariate	r	t-value	p-value	r	t-value	p-value	r	t-value	p-value	r	t-value	p-value
Systolic blood pressure (BP)
Intercept	0.86	210.86	0	0.89	250.15	0	0.94	356	0	0.91	284.53	0
Systolic BP	−0.04	−4.92	8.90325486738605E−07	−0.01	−1.65	0.0989283	−0.01	−0.8	0.422543	−0.02	−2.4	0.0165088
WHR	−0.05	−6.23	4.74824754449491E−10	−0.04	−5.67	1.48885255693029E−08	−0.04	−4.7	2.5801911657876E−06	−0.05	−6.12	9.85682450427553E−10
WHR2	−0.03	−4.35	1.35024804365868E−05	−0.02	−1.94	0.0529495	−0.01	−1.89	0.0591894	−0.02	−2.63	0.00847523
Sex	0.07	8.94	4.40127117659161E−19	0.08	9.65	5.60311971476484E−22	0.19	24.1	4.89441861918256E−126	0.1	13.22	1.04184988568491E−39
Age	0	0.33	0.740191	0.04	4.83	1.37151988672049E−06	0.03	4.15	3.29747903816723E−05	0.03	4.1	4.06775174517336E−05
Age2	0.03	3.84	0.000123764	−0.01	−1.06	0.288697	−0.01	−0.8	0.424086	0	−0.06	0.952782
Age:Sex	−0.03	−3.88	0.000103808	−0.05	−6	1.99128855129646E−09	−0.05	−6.05	1.44832797857446E−09	−0.05	−6.1	1.09790645200176E−09
Age2:Sex	−0.02	−1.99	0.046898	0	−0.18	0.853518	−0.01	−1.51	0.130482	−0.01	−0.87	0.383442
Ethnicity	0.03	3.51	0.000457846	0.01	0.96	0.337723	−0.01	−0.84	0.403676	0.01	1.29	0.197869
Alcohol	0	0.07	0.943336	0	0.51	0.60783	0	0.39	0.69837	0	0.43	0.667707
Smoking	−0.01	−0.75	0.452754	−0.01	−1.19	0.235363	−0.02	−2.01	0.0446264	−0.01	−1.38	0.166481
Diabetes	−0.02	−2.9	0.00373753	−0.03	−4.16	3.20839408858233E−05	−0.03	−4.01	6.13511268901948E−05	−0.03	−4.23	2.34880666395125E−05
Hypercholesterolemia	−0.03	−4.15	3.35684816475725E−05	−0.02	−2.61	0.00896012	−0.02	−2.98	0.00285518	−0.03	−3.28	0.00104403
ICV	0.49	70.93	0	0.55	83.55	0	0.66	109.47	0	0.6	93.43	0
Average Euler number	0.03	3.61	0.000312888	0.06	7.39	1.50622222863006E−13	0.01	0.66	0.509247	0.05	5.73	1.00295319692396E−08
Site 11026	−0.25	−33.09	2.85422168462776E−232	−0.14	−17.85	1.34997786774905E−70	−0.13	−16.51	1.0272355770018E−60	−0.18	−22.76	7.56149669431774E−113
Site 11027	−0.23	−29.79	9.26190969544079E−190	−0.13	−16.09	8.07906384754358E−58	−0.14	−17.7	2.04977832694417E−69	−0.16	−20.95	3.3931178701893E−96
adj. R2	0.4			0.43			0.61			0.5
df	15852			15852			15852			15852
Diastolic blood pressure (BP)
Intercept	0.87	221.11	0	0.9	261.5	0	0.95	371.42	0	0.92	297.46	0
Diastolic BP	−0.01	−1.18	0.239671	0.01	1.11	0.264905	0	0.27	0.783618	0	0.54	0.588261
WHR	−0.05	−6.57	5.15298294981849E−11	−0.05	−5.99	2.20965961344829E−09	−0.04	−4.81	1.51617281783234E−06	−0.05	−6.43	1.30385255214632E−10
WHR2	−0.03	−4.28	1.85332250287969E−05	−0.02	−1.89	0.0581494	−0.01	−1.87	0.061446	−0.02	−2.59	0.00970934
Sex	0.07	8.57	1.09362647235314E−17	0.08	9.47	3.12759003177485E−21	0.19	24.08	7.83220319629202E−126	0.1	13.01	1.59520182346619E−38
Age	−0.01	−0.65	0.513086	0.04	4.72	2.41260548258492E−06	0.03	4.08	4.53847325009895E−05	0.03	3.79	0.00015292
Age2	0.03	3.82	0.000131414	−0.01	−1.01	0.311416	−0.01	−0.78	0.432678	0	−0.03	0.979243
Age:Sex	−0.03	−3.47	0.000521387	−0.05	−5.84	5.26595460438763E−09	−0.05	−6	2.0742704928409E−09	−0.05	−5.88	4.09476524522143E−09
Age2:Sex	−0.02	−2.02	0.0431443	0	−0.19	0.845938	−0.01	−1.52	0.129173	−0.01	−0.89	0.374896
Ethnicity	0.03	3.53	0.000417656	0.01	0.95	0.342547	−0.01	−0.84	0.402991	0.01	1.29	0.19813
Alcohol	0	−0.04	0.968165	0	0.44	0.663075	0	0.36	0.721099	0	0.35	0.729802
Smoking	−0.01	−0.67	0.505341	−0.01	−1.13	0.258196	−0.02	−1.99	0.0470404	−0.01	−1.32	0.186209
Diabetes	−0.02	−2.93	0.00335684	−0.03	−4.12	3.80011327641301E−05	−0.03	−4	6.43364552713213E−05	−0.03	−4.21	2.57775732849021E−05
Hypercholesterolemia	−0.03	−4.17	3.0202891397283E−05	−0.02	−2.66	0.00789731	−0.02	−3	0.00272312	−0.03	−3.32	0.000913171
ICV	0.49	70.98	0	0.55	83.62	0	0.66	109.48	0	0.6	93.5	0
Average Euler number	0.03	3.73	0.000195487	0.06	7.42	1.23906722640827E−13	0.01	0.68	0.499611	0.05	5.78	7.55809463719746E−09
Site 11026	−0.25	−32.76	7.76918248791337E−228	−0.14	−17.63	6.86020343452411E−69	−0.13	−16.42	4.17437273300808E−60	−0.18	−22.52	1.57481699656951E−110
Site 11027	−0.23	−30.2	8.5484373435242E−195	−0.13	−16.23	9.08333721817181E−59	−0.14	−17.79	4.01255056298431E−70	−0.17	−21.16	4.98109747979786E−98
adj. R2	0.4			0.43			0.61			0.5
df	15852			15852			15852			15852
Pulse pressure (PP)
Intercept	0.86	216.42	0	0.9	256.09	0	0.95	364.63	0	0.92	291.47	0
Pulse pressure (PP)	−0.04	−4.78	1.78562172744115E−06	−0.02	−2.97	0.00296257	−0.01	−1.2	0.22932	−0.03	−3.34	0.000836099
WHR	−0.05	−6.82	9.3321535857471E−12	−0.05	−5.89	3.98670187896722E−09	−0.04	−4.82	1.42688702520771E−06	−0.05	−6.42	1.36344345877875E−10
WHR2	−0.03	−4.31	1.61484157433919E−05	−0.02	−1.93	0.0530479	−0.01	−1.88	0.0595326	−0.02	−2.62	0.00872316
Sex	0.07	8.81	1.43074972694924E−18	0.08	9.71	3.26522148224222E−22	0.19	24.15	1.37822682455967E−126	0.1	13.24	8.11265384100123E−40
Age	0.01	0.95	0.343602	0.04	5.3	1.18247600616471E−07	0.03	4.25	2.16091016586738E−05	0.04	4.58	4.61644541630489E−06
Age2	0.03	3.98	6.89226216712943E−05	−0.01	−0.98	0.326684	−0.01	−0.77	0.443712	0	0.03	0.972734
Age:Sex	−0.03	−3.84	0.000124287	−0.05	−6.11	1.02902696720686E−09	−0.05	−6.09	1.18298359812471E−09	−0.05	−6.17	7.13068081056476E−10
Age2:Sex	−0.02	−1.97	0.0483416	0	−0.17	0.867477	−0.01	−1.51	0.13208	−0.01	−0.86	0.392275
Ethnicity	0.03	3.45	0.000563302	0.01	0.92	0.35714	−0.01	−0.85	0.39532	0.01	1.25	0.21258
Alcohol	0	−0.02	0.982297	0	0.5	0.619747	0	0.38	0.706322	0	0.39	0.693276
Smoking	−0.01	−0.69	0.491506	−0.01	−1.18	0.238705	−0.02	−2	0.0452734	−0.01	−1.36	0.173064
Diabetes	−0.02	−2.76	0.00581561	−0.03	−4.07	4.69468243276275E−05	−0.03	−3.97	7.16337032828914E−05	−0.03	−4.13	3.62707800225119E−05
Hypercholesterolemia	−0.03	−4.24	2.26480740110993E−05	−0.02	−2.65	0.00795174	−0.02	−3	0.00269324	−0.03	−3.33	0.000868532
ICV	0.49	71.08	0	0.55	83.63	0	0.66	109.54	0	0.6	93.55	0
Average Euler number	0.03	3.54	0.000401016	0.06	7.32	2.58639059562205E−13	0.01	0.63	0.526016	0.04	5.66	1.50113565558144E−08
Site 11026	−0.25	−32.91	8.74514612266492E−230	−0.14	−17.85	1.40228202866381E−70	−0.13	−16.52	7.89784350150348E−61	−0.18	−22.72	1.79549178698867E−112
Site 11027	−0.23	−29.61	1.343342677091E−187	−0.13	−15.9	1.87039456562477E−56	−0.14	−17.6	1.07580924344916E−68	−0.16	−20.76	1.67852207468912E−94
adj. R2	0.4			0.43			0.61			0.5
df	15852			15852			15852			15852
Notes: Reference Sex - women; Reference Ethnicity - European ancestry; Reference Alcohol - no consumption; Reference Smoking - non-smoker; Reference Diabetes - no diagnosis; Reference Hypercholesterolemia - no diagnosis.
Abbreviations: BP - blood pressure; PP - pulse pressure; WHR - waist-to-hip ratio; ICV - intracranial volume; adj. R2 - adjusted r-squared; df - degrees of freedom; r - partial corelation coefficient.

## Sheet: Table S4B Normal BP wWBS adj
	Medulla oblongata			Pons			Midbrain
Covariate	r	t-value	p-value	r	t-value	p-value	r	t-value	p-value
Systolic blood pressure (BP)
Intercept	0.93	331.38	0	0.99	1077.71	0	0.99	728.84	0
Systolic BP	−0.04	−4.85	1.22075553627564E−06	0.02	2.98	0.00285079	0.02	2.67	0.00749831
WHR	−0.02	−2.34	0.0191335	0.01	1.25	0.210983	0.01	1.33	0.182398
WHR2	−0.03	−3.67	0.000246154	0.02	2.74	0.00619777	0.01	0.86	0.390062
Sex	−0.02	−2.13	0.0329712	−0.11	−13.98	3.72325060122533E−44	0.2	25.72	5.52596282533948E−143
Age	−0.04	−4.55	5.40757412196658E−06	0.03	3.64	0.000269126	0.01	1.16	0.246222
Age2	0.05	6.18	6.47628231481506E−10	−0.03	−4.38	1.19810553537592E−05	−0.01	−1.54	0.122781
Age:Sex	0.01	1.37	0.171352	0	−0.29	0.773321	−0.01	−1.48	0.138424
Age2:Sex	−0.02	−2.08	0.0372356	0.02	2.9	0.00377223	−0.01	−1.55	0.121695
Ethnicity	0.03	3.98	6.83833463408997E−05	−0.01	−1.29	0.19833	−0.03	−4.05	5.1587130727801E−05
Alcohol	0	−0.42	0.675807	0	0.42	0.677466	0	0.02	0.980321
Smoking	0	0.52	0.604683	0.01	0.7	0.484578	−0.01	−1.65	0.0995962
Diabetes	0	0.62	0.534807	0	−0.18	0.855497	−0.01	−0.64	0.52527
Hypercholesterolemia	−0.02	−2.54	0.0110155	0.02	2.52	0.0117007	0	−0.24	0.812829
ICV	−0.02	−2.23	0.0257699	−0.2	−25.94	2.59406035008626E−145	0.34	45.96	0
WBS	0.78	155.82	0	0.97	534.9	0	0.87	227.39	0
Average Euler number	−0.01	−1.36	0.174543	0.06	7.9	2.93049763372956E−15	−0.07	−8.98	2.93220178959471E−19
Site 11026	−0.19	−24.1	5.00209643415641E−126	0.15	18.47	2.23572337355581E−75	0.05	6.91	4.98745992699867E−12
Site 11027	−0.17	−21.17	4.15348808557211E−98	0.15	18.53	7.65502176071568E−76	0.01	1.29	0.195715
adj. R2	0.76			0.97			0.91
df	15851			15851			15851
Diastolic blood pressure (BP)
Intercept	0.94	346.38	0	0.99	1122.51	0	0.99	758.46	0
Diastolic BP	−0.02	−2.54	0.0110518	0.02	2.57	0.0102962	0	−0.41	0.681308
WHR	−0.02	−2.49	0.0126976	0.01	1.2	0.230888	0.01	1.68	0.0930128
WHR2	−0.03	−3.61	0.000302918	0.02	2.72	0.00658095	0.01	0.81	0.418441
Sex	−0.02	−2.45	0.0141319	−0.11	−13.88	1.58026853069946E−43	0.2	26.06	1.33951723477438E−146
Age	−0.05	−5.73	1.04358805322894E−08	0.04	4.5	6.96626170314169E−06	0.01	1.58	0.113916
Age2	0.05	6.12	9.65434037349219E−10	−0.03	−4.31	1.66067757578585E−05	−0.01	−1.57	0.115854
Age:Sex	0.01	1.76	0.0785581	0	−0.5	0.61715	−0.01	−1.75	0.0802876
Age2:Sex	−0.02	−2.12	0.034028	0.02	2.92	0.00348591	−0.01	−1.53	0.126097
Ethnicity	0.03	4.02	5.76817762393324E−05	−0.01	−1.32	0.185277	−0.03	−4.05	5.15433308150803E−05
Alcohol	0	−0.49	0.623373	0	0.43	0.66419	0	0.11	0.909873
Smoking	0	0.58	0.564358	0.01	0.68	0.495823	−0.01	−1.71	0.0868572
Diabetes	0	0.54	0.587739	0	−0.1	0.91898	−0.01	−0.65	0.515515
Hypercholesterolemia	−0.02	−2.53	0.0112761	0.02	2.49	0.0126416	0	−0.2	0.842236
ICV	−0.02	−2.24	0.0251202	−0.2	−25.89	8.78378917742332E−145	0.34	45.89	0
WBS	0.78	155.86	0	0.97	534.89	0	0.87	227.33	0
Average Euler number	−0.01	−1.23	0.220006	0.06	7.81	6.00013797153436E−15	−0.07	−9.04	1.81923930005017E−19
Site 11026	−0.19	−23.88	7.03299676458117E−124	0.14	18.43	4.91311448145244E−75	0.05	6.65	2.9640602329391E−11
Site 11027	−0.17	−21.55	1.39151633157093E−101	0.15	18.8	5.80946714643601E−78	0.01	1.47	0.142424
adj. R2	0.76			0.97			0.91
df	15851			15851			15851
Pulse pressure
Intercept	0.94	340.06	0	0.99	1102.94	0	0.99	746.67	0
Pulse pressure	−0.03	−3.47	0.000529971	0.01	1.22	0.221738	0.03	3.55	0.000383144
WHR	−0.02	−2.9	0.00373482	0.01	1.59	0.111668	0.01	1.64	0.100126
WHR2	−0.03	−3.62	0.000300099	0.02	2.7	0.00698512	0.01	0.85	0.396784
Sex	−0.02	−2.36	0.0182617	−0.11	−13.81	3.79381527734386E−43	0.2	25.8	7.65845852047332E−144
Age	−0.03	−4.16	3.2035680303913E−05	0.03	3.65	0.000261562	0	0.49	0.621724
Age2	0.05	6.29	3.26231025181919E−10	−0.04	−4.42	9.74062763376243E−06	−0.01	−1.64	0.100356
Age:Sex	0.01	1.52	0.128323	0	−0.46	0.644928	−0.01	−1.42	0.154325
Age2:Sex	−0.02	−2.08	0.0373295	0.02	2.9	0.00367796	−0.01	−1.56	0.117823
Ethnicity	0.03	3.94	8.03426278813869E−05	−0.01	−1.28	0.201948	−0.03	−4.01	6.18668575871083E−05
Alcohol	0	−0.52	0.600876	0	0.49	0.624193	0	0.07	0.947764
Smoking	0	0.59	0.554501	0.01	0.65	0.518688	−0.01	−1.67	0.0943872
Diabetes	0.01	0.72	0.470193	0	−0.22	0.826641	−0.01	−0.74	0.460722
Hypercholesterolemia	−0.02	−2.62	0.00878311	0.02	2.56	0.0104113	0	−0.18	0.857039
ICV	−0.02	−2.12	0.0336409	−0.2	−25.99	7.75505691189827E−146	0.34	45.9	0
WBS	0.78	155.73	0	0.97	534.66	0	0.87	227.43	0
Average Euler number	−0.01	−1.37	0.169434	0.06	7.88	3.60764021632897E−15	−0.07	−8.91	5.45495422609404E−19
Site 11026	−0.19	−23.85	1.39131342662179E−123	0.14	18.31	4.29080985883424E−74	0.05	6.81	9.97135876558601E−12
Site 11027	−0.17	−21.13	9.38925459819724E−98	0.15	18.58	3.24191485626494E−76	0.01	1.15	0.25062
adj. R2	0.76			0.97			0.91
df	15851			15851			15851
Notes: Reference Sex - women; Reference Ethnicity - European ancestry; Reference Alcohol - no consumption; Reference Smoking - non-smoker; Reference Diabetes - no diagnosis; Reference Hypercholesterolemia - no diagnosis.
Abbreviations: BP - blood pressure; PP - pulse pressure; WHR - waist-to-hip ratio; ICV - intracranial volume; WBS - whole brainstem; adj. R2 - adjusted r-squared; df - degrees of freedom; r - partial corelation coefficient.

## Sheet: Tabel S5A 60 and above
	Medulla oblongata			Pons			Midbrain			Whole brainstem
Covariate	r	t-value	p-value	r	t-value	p-value	r	t-value	p-value	r	t-value	p-value
Systolic blood pressure (BP)
Intercept	0.86	250.01	0	0.9	298.94	0	0.94	415.93	0	0.92	337.39	0
Systolic BP	−0.05	−6.64	3.29119870841844E−11	−0.02	−2.97	0.003028	−0.01	−2.07	0.0385821	−0.03	−3.92	8.83209293051617E−05
WHR	−0.08	−11.08	1.91538183256405E−28	−0.07	−10.07	8.04244569626373E−24	−0.06	−9.24	2.58380830694768E−20	−0.07	−11.04	2.85607917202542E−28
WHR2	−0.05	−7.02	2.21837492646837E−12	−0.02	−2.37	0.017768	−0.02	−3	0.0026739	−0.03	−3.76	0.000170598
Sex	0.08	11.89	1.68834783896963E−32	0.08	11.85	2.7605986447253E−32	0.19	28	1.63612636982555E−169	0.11	16.14	2.78221166097112E−58
Age	−0.01	−0.81	0.415175	0	0.68	0.493408	0	0.67	0.503629	0	0.36	0.719507
Age2	−0.03	−3.77	0.000166743	−0.02	−3.12	0.00182855	−0.02	−2.61	0.00906268	−0.02	−3.43	0.000603164
Age:Sex	−0.02	−3.19	0.00143315	−0.03	−4.97	6.73412314058964E−07	−0.04	−5.63	1.84553155892285E−08	−0.03	−5.15	2.5987686059589E−07
Age2:Sex	−0.01	−2.2	0.0278723	0	−0.44	0.65798	−0.01	−1.22	0.223438	−0.01	−1.04	0.297781
Ethnicity	0.02	3.09	0.00201309	0	0.58	0.558874	0	−0.25	0.80601	0.01	1.04	0.298483
Alcohol	0.01	1.96	0.0499391	0.02	2.97	0.00297625	0.01	2.04	0.0412828	0.02	2.85	0.00438067
Smoking	−0.01	−0.92	0.359912	−0.01	−2.05	0.0401296	−0.02	−2.51	0.0121007	−0.01	−2.1	0.0354138
Diabetes	−0.02	−2.58	0.00993512	−0.04	−5.48	4.26183881288659E−08	−0.04	−6.07	1.26991883878118E−09	−0.04	−5.46	4.72007526678569E−08
Hypercholesterolemia	−0.06	−9.36	9.09634466622675E−21	−0.04	−5.52	3.38492642569127E−08	−0.04	−6.13	9.01561551256333E−10	−0.05	−6.99	2.8414220857718E−12
ICV	0.49	81.66	0	0.54	93.63	0	0.64	121.91	0	0.58	104.9	0
Average Euler number	−0.01	−0.96	0.337002	0.05	7.56	4.31201050671024E−14	0	−0.02	0.981747	0.03	4.66	3.21650002599122E−06
Site 11026	−0.23	−34.37	3.56467730933454E−252	−0.12	−18.48	1.14059085541838E−75	−0.12	−17.08	5.8237121803623E−65	−0.16	−23.48	2.30642183859251E−120
Site 11027	−0.23	−34.9	1.22488160852699E−259	−0.13	−18.83	1.77446666227022E−78	−0.13	−18.87	9.20218696083769E−79	−0.16	−24.09	1.40297600482399E−126
adj. R2	0.4			0.42			0.59			0.49
df	21679			21679			21679			21679
Diastolic blood pressure (BP)
Intercept	0.86	249.55	0	0.9	298.77	0	0.94	415.74	0	0.92	337.1	0
Diastolic BP	−0.01	−2.16	0.0311674	0.01	1.68	0.0927307	0.02	2.31	0.0208624	0.01	1.1	0.272096
WHR	−0.08	−11.45	2.75280109990391E−30	−0.07	−10.55	5.60061962891086E−26	−0.07	−9.71	2.96100395462204E−22	−0.08	−11.54	9.83163063059951E−31
WHR2	−0.05	−6.93	4.46207180696995E−12	−0.02	−2.25	0.0241476	−0.02	−2.89	0.00384701	−0.02	−3.64	0.000276032
Sex	0.08	11.79	5.23354152457966E−32	0.08	11.66	2.61692340570094E−31	0.19	27.79	5.42340110282916E−167	0.11	15.95	6.19876770828286E−57
Age	−0.01	−1.85	0.0644242	0	0.35	0.724515	0	0.49	0.623605	0	−0.14	0.891149
Age2	−0.03	−3.77	0.000164587	−0.02	−3.13	0.00176358	−0.02	−2.62	0.00876824	−0.02	−3.44	0.000581128
Age:Sex	−0.02	−3	0.00268084	−0.03	−4.81	1.54746188669195E−06	−0.04	−5.48	4.31854601033815E−08	−0.03	−4.97	6.77653868708957E−07
Age2:Sex	−0.01	−2.17	0.0300727	0	−0.41	0.679699	−0.01	−1.19	0.234334	−0.01	−1.01	0.313048
Ethnicity	0.02	3.08	0.00205024	0	0.55	0.585532	0	−0.29	0.772459	0.01	1	0.315486
Alcohol	0.01	1.9	0.0573051	0.02	2.88	0.00403883	0.01	1.95	0.0517476	0.02	2.75	0.0059127
Smoking	−0.01	−0.76	0.446021	−0.01	−1.91	0.0557634	−0.02	−2.38	0.0172369	−0.01	−1.95	0.0512958
Diabetes	−0.02	−2.68	0.00740157	−0.04	−5.44	5.44911040485463E−08	−0.04	−6.01	1.93645801566048E−09	−0.04	−5.44	5.30634429602729E−08
Hypercholesterolemia	−0.06	−9.48	2.82548052600778E−21	−0.04	−5.61	2.0681754918232E−08	−0.04	−6.2	5.68668502186257E−10	−0.05	−7.09	1.38186947072865E−12
ICV	0.49	81.82	0	0.54	93.82	0	0.64	122.11	0	0.58	105.1	0
Average Euler number	−0.01	−0.82	0.412276	0.05	7.64	2.33729251207217E−14	0	0.04	0.968883	0.03	4.75	2.00268527525168E−06
Site 11026	−0.23	−34.04	1.58169520794842E−247	−0.12	−18.08	1.55147654146987E−72	−0.11	−16.68	4.50192016703694E−62	−0.15	−23.05	3.35568055803924E−116
Site 11027	−0.24	−35.71	2.22422506562145E−271	−0.13	−19.28	3.62170942211386E−82	−0.13	−19.24	8.03865470100676E−82	−0.17	−24.65	2.17784916262244E−132
adj. R2	0.4			0.42			0.59			0.49
df	21679			21679			21679			21679
Pulse pressure (PP)
Intercept	0.86	250.17	0	0.9	299.11	0	0.94	416.07	0	0.92	337.6	0
Pulse pressure	−0.05	−7.07	1.65282002005292E−12	−0.03	−5.04	4.67910021255128E−07	−0.03	−4.33	1.52445390077914E−05	−0.04	−5.87	4.54542890442521E−09
WHR	−0.08	−11.48	2.03091907836652E−30	−0.07	−10.19	2.39786894986633E−24	−0.06	−9.3	1.53504278700154E−20	−0.08	−11.23	3.67436870224883E−29
WHR2	−0.05	−6.94	3.94815090199473E−12	−0.02	−2.35	0.0186385	−0.02	−3	0.00270829	−0.03	−3.73	0.000192708
Sex	0.08	11.69	1.72022920460422E−31	0.08	11.76	7.52829159315946E−32	0.19	27.95	5.7563845466292E−169	0.11	16.03	1.59862321710317E−57
Age	0	−0.23	0.81538	0.01	1.33	0.184648	0.01	1.28	0.199194	0.01	1.05	0.2953
Age2	−0.03	−3.78	0.000159634	−0.02	−3.12	0.00179749	−0.02	−2.61	0.00897768	−0.02	−3.44	0.000587937
Age:Sex	−0.02	−3.13	0.00175913	−0.03	−5	5.86304806892091E−07	−0.04	−5.67	1.44806246648938E−08	−0.04	−5.17	2.42208239585443E−07
Age2:Sex	−0.01	−2.18	0.0290695	0	−0.44	0.658447	−0.01	−1.22	0.222399	−0.01	−1.04	0.299395
Ethnicity	0.02	3.03	0.00245236	0	0.55	0.581552	0	−0.27	0.785529	0.01	1	0.317958
Alcohol	0.01	1.87	0.0609551	0.02	2.94	0.0032851	0.01	2.02	0.0431459	0.02	2.81	0.00502053
Smoking	−0.01	−0.86	0.389505	−0.01	−2.07	0.0384078	−0.02	−2.54	0.0110788	−0.01	−2.11	0.0348962
Diabetes	−0.02	−2.4	0.0163843	−0.04	−5.35	9.07894025221618E−08	−0.04	−5.95	2.64526219901131E−09	−0.04	−5.31	1.1161759735521E−07
Hypercholesterolemia	−0.06	−9.35	9.44654285524256E−21	−0.04	−5.48	4.30117052948145E−08	−0.04	−6.08	1.20937574600763E−09	−0.05	−6.95	3.71444954153374E−12
ICV	0.49	81.76	0	0.54	93.67	0	0.64	121.95	0	0.58	104.97	0
Average Euler number	−0.01	−0.99	0.323504	0.05	7.5	6.69698535945958E−14	0	−0.09	0.931907	0.03	4.6	4.2407368976911E−06
Site 11026	−0.23	−34.11	1.70789770016055E−248	−0.12	−18.4	5.16405112004956E−75	−0.11	−17.04	1.13481416981839E−64	−0.16	−23.36	3.60984069370723E−119
Site 11027	−0.23	−34.69	1.00024590717031E−256	−0.12	−18.51	6.18104898802407E−76	−0.12	−18.54	3.86645278317723E−76	−0.16	−23.77	2.55027882672237E−123
adj. R2	0.4			0.42			0.59			0.49
df	21679			21679			21679			21679
Notes: Reference Sex - women; Reference Ethnicity - European ancestry; Reference Alcohol - no consumption; Reference Smoking - non-smoker; Reference Diabetes - no diagnosis; Reference Hypercholesterolemia - no diagnosis.
Abbreviations: BP - blood pressure; PP - pulse pressure; WHR - waist-to-hip ratio; ICV - intracranial volume; adj. R2 - adjusted r-squared; df - degrees of freedom; r - partial corelation coefficient.

## Sheet: Tab S5B 60 and above wWBS adj
	Medulla oblongata			Pons			Midbrain
Covariate	r	t-value	p-value	r	t-value	p-value	r	t-value	p-value
Systolic blood pressure (BP)
Intercept	0.94	398.32	0	0.99	1308.85	0	0.99	895.21	0
Systolic BP	−0.04	−5.71	1.1154573493294E−08	0.03	3.74	0.00018131	0.02	3.03	0.00245128
WHR	−0.03	−3.93	8.53600211448564E−05	0.02	2.96	0.00305223	0.01	1.16	0.246795
WHR2	−0.04	−6.54	6.49415157065055E−11	0.04	5.66	1.50382929257402E−08	0	0.71	0.47998
Sex	−0.01	−1.11	0.266467	−0.11	−16.89	1.29897643796828E−63	0.2	29.36	7.01783317568428E−186
Age	−0.01	−1.75	0.0802729	0.01	1.47	0.141067	0.01	0.76	0.44961
Age2	−0.01	−1.74	0.0817587	0.01	0.98	0.326795	0.01	0.93	0.354406
Age:Sex	0.01	1.32	0.185302	0	0.2	0.838908	−0.02	−2.29	0.0219339
Age2:Sex	−0.02	−2.22	0.0266954	0.02	2.51	0.0121583	0	−0.64	0.524755
Ethnicity	0.02	3.64	0.000274453	−0.01	−1.88	0.0603101	−0.02	−2.52	0.0118817
Alcohol	0	−0.42	0.675847	0.01	0.86	0.390191	−0.01	−1.04	0.296808
Smoking	0.01	1.16	0.246769	0	−0.02	0.985656	−0.01	−1.39	0.163963
Diabetes	0.02	2.69	0.00723443	0	−0.71	0.478037	−0.02	−2.66	0.00787559
Hypercholesterolemia	−0.04	−6.23	4.71591136235286E−10	0.04	5.63	1.83700400381791E−08	0	0.14	0.890791
ICV	0	−0.19	0.848146	−0.2	−30.45	1.87849729100105E−199	0.33	50.87	0
WBS	0.78	183.44	0	0.97	629.49	0	0.89	281.29	0
Average Euler number	−0.05	−7.33	2.32510358412366E−13	0.09	13.26	5.83152950172025E−40	−0.06	−8.94	4.0731543194873E−19
Site 11026	−0.17	−25.35	1.06436748270743E−139	0.13	18.98	1.01007849970765E−79	0.05	7.92	2.40462330773528E−15
Site 11027	−0.17	−25.4	3.07406468777231E−140	0.13	20.05	1.24620749694331E−88	0.04	5.27	1.34879373711867E−07
adj. R2	0.77			0.97			0.91
df	21678			21678			21678
Diastolic blood pressure (BP)
Intercept	0.94	397.8	0	0.99	1307.82	0	0.99	894.67	0
Diatolic BP	−0.03	−4.82	1.48179761730895E−06	0.02	2.69	0.0072317	0.02	2.88	0.00392876
WHR	−0.03	−3.9	9.61553509763205E−05	0.02	3	0.0027044	0.01	1.11	0.268905
WHR2	−0.04	−6.53	6.59821537980808E−11	0.04	5.65	1.6384858404998E−08	0	0.72	0.474396
Sex	−0.01	−1.03	0.302533	−0.11	−16.9	1.13606680848079E−63	0.2	29.28	8.38902051448236E−185
Age	−0.02	−2.79	0.00534472	0.01	2.13	0.0329774	0.01	1.32	0.186972
Age2	−0.01	−1.73	0.0831864	0.01	0.98	0.328614	0.01	0.92	0.357101
Age:Sex	0.01	1.4	0.162342	0	0.14	0.887644	−0.02	−2.32	0.0203216
Age2:Sex	−0.02	−2.21	0.0271484	0.02	2.5	0.0124158	0	−0.64	0.524057
Ethnicity	0.02	3.68	0.000236624	−0.01	−1.9	0.0578276	−0.02	−2.54	0.011058
Alcohol	0	−0.39	0.693278	0.01	0.86	0.392209	−0.01	−1.06	0.28728
Smoking	0.01	1.21	0.225246	0	−0.07	0.947136	−0.01	−1.41	0.157921
Diabetes	0.02	2.51	0.0122522	0	−0.61	0.54398	−0.02	−2.55	0.0107647
Hypercholesterolemia	−0.04	−6.3	2.97893598653865E−10	0.04	5.68	1.35528504370877E−08	0	0.17	0.863505
ICV	0	−0.24	0.813214	−0.2	−30.42	4.41003522583311E−199	0.33	50.89	0
WBS	0.78	183.65	0	0.97	629.48	0	0.89	281.28	0
Average Euler number	−0.05	−7.24	4.72954940829254E−13	0.09	13.19	1.37475310488392E−39	−0.06	−8.99	2.57641421712604E−19
Site 11026	−0.17	−25.36	7.34667839401508E−140	0.13	18.95	2.09900613695476E−79	0.05	7.98	1.55082603170234E−15
Site 11027	−0.17	−25.97	1.92871236754942E−146	0.14	20.45	4.06924722556152E−92	0.04	5.53	3.17898062215291E−08
adj. R2	0.77			0.97			0.91
df	21678			21678			21678
Pulse pressure (PP)
Intercept	0.94	398.18	0	0.99	1308.32	0	0.99	894.84	0
Pulse pressure	−0.03	−3.98	7.01362987649654E−05	0.02	2.94	0.0032817	0.01	1.87	0.0610393
WHR	−0.03	−4.34	1.40383074157243E−05	0.02	3.22	0.00127187	0.01	1.38	0.16608
WHR2	−0.04	−6.44	1.20397591914047E−10	0.04	5.61	2.08343995501935E−08	0	0.66	0.512441
Sex	−0.01	−1.28	0.200302	−0.11	−16.79	7.36445536560765E−63	0.2	29.46	4.02950627834668E−187
Age	−0.01	−1.68	0.093828	0.01	1.35	0.177121	0.01	0.77	0.441951
Age2	−0.01	−1.75	0.0801466	0.01	0.99	0.323566	0.01	0.93	0.351798
Age:Sex	0.01	1.43	0.151705	0	0.14	0.887611	−0.02	−2.36	0.0184508
Age2:Sex	−0.01	−2.19	0.0282973	0.02	2.49	0.0126269	0	−0.65	0.516649
Ethnicity	0.02	3.59	0.000326296	−0.01	−1.85	0.0645046	−0.02	−2.49	0.0126633
Alcohol	0	−0.5	0.616545	0.01	0.91	0.36176	−0.01	−1	0.318083
Smoking	0.01	1.25	0.210567	0	−0.07	0.942603	−0.01	−1.45	0.147848
Diabetes	0.02	2.77	0.00554958	−0.01	−0.78	0.437019	−0.02	−2.7	0.0070016
Hypercholesterolemia	−0.04	−6.27	3.64434087826267E−10	0.04	5.65	1.63078631593438E−08	0	0.16	0.869198
ICV	0	−0.1	0.924198	−0.2	−30.51	2.91424296413719E−200	0.33	50.82	0
WBS	0.78	183.29	0	0.97	629.16	0	0.89	281.13	0
Average Euler number	−0.05	−7.3	2.98511846138912E−13	0.09	13.24	7.02920830134828E−40	−0.06	−8.96	3.392353705118E−19
Site 11026	−0.17	−25.08	6.84241114543561E−137	0.13	18.83	1.91734908060179E−78	0.05	7.77	7.98174569897498E−15
Site 11027	−0.17	−25.48	4.25590278514321E−141	0.14	20.07	9.38975969742399E−89	0.04	5.36	8.49723109894467E−08
adj. R2	0.77			0.97			0.91
df	21678			21678			21678
Notes: Reference Sex - women; Reference Ethnicity - European ancestry; Reference Alcohol - no consumption; Reference Smoking - non-smoker; Reference Diabetes - no diagnosis; Reference Hypercholesterolemia - no diagnosis.
Abbreviations: BP - blood pressure; PP - pulse pressure; WHR - waist-to-hip ratio; ICV - intracranial volume; WBS - whole brainstem; adj. R2 - adjusted r-squared; df - degrees of freedom; r - partial corelation coefficient.

## Sheet: Table S6A Under 60
	Medulla oblongata			Pons			Midbrain			Whole brainstem
Covariate	r	t-value	p-value	r	t-value	p-value	r	t-value	p-value	r	t-value	p-value
Systolic blood pressure (BP)
Intercept	0.86	175.38	0	0.89	208.77	0	0.94	299.49	0	0.92	237.89	0
Systolic BP	−0.03	−3.18	0.00145889	−0.01	−1.07	0.285276	−0.01	−0.77	0.440508	−0.02	−1.64	0.10189
WHR	−0.07	−6.99	3.00159911716747E−12	−0.05	−5.49	4.21388793568485E−08	−0.04	−3.97	7.18838025604531E−05	−0.06	−6.04	1.554840446239E−09
WHR2	−0.04	−3.98	7.05661687456641E−05	−0.03	−3.29	0.0010065	−0.02	−1.93	0.0538704	−0.03	−3.47	0.000516403
Sex	0.08	8.57	1.15313631309186E−17	0.09	9.9	5.1943894952418E−23	0.2	21.83	1.92825924848219E−103	0.12	12.87	1.20855925169527E−37
Age	−0.06	−6.67	2.76435469038956E−11	0	0.29	0.772602	0	−0.45	0.656219	−0.01	−1.39	0.164644
Age2	0.08	7.96	1.93055518932534E−15	0.05	5.2	2.01537646405461E−07	0.03	3.3	0.000986427	0.06	5.95	2.72535126021451E−09
Age:Sex	−0.01	−1.23	0.219995	−0.03	−3.43	0.000602956	−0.02	−2.22	0.0263062	−0.03	−3.02	0.00251285
Age2:Sex	0	−0.4	0.692109	0	−0.23	0.819552	0.01	1.17	0.242946	0	0	0.999972
Ethnicity	0.04	4.44	9.07385580622984E−06	0.03	3.32	0.000901316	0	0.46	0.648562	0.03	3.33	0.000880664
Alcohol	−0.01	−1.12	0.263326	0	−0.1	0.916856	0	0.25	0.800306	0	−0.29	0.7722
Smoking	0	−0.28	0.779633	−0.02	−1.6	0.108633	−0.02	−2.26	0.0241019	−0.02	−1.59	0.111698
Diabetes	−0.02	−2.28	0.0228312	−0.04	−3.75	0.000176995	−0.03	−3.27	0.0010637	−0.04	−3.69	0.000221885
Hypercholesterolemia	−0.03	−2.88	0.00400334	−0.01	−1.09	0.276797	−0.01	−1.35	0.17688	−0.02	−1.66	0.0976001
ICV	0.5	60.98	0	0.57	72.56	0	0.67	95.06	0	0.61	81.05	0
Average Euler number	0.02	2.43	0.0149245	0.04	4.11	3.99656528023176E−05	−0.02	−1.94	0.051803	0.03	2.78	0.00548552
Site 11026	−0.22	−23.37	5.90792859094774E−118	−0.12	−12.49	1.48512254598213E−35	−0.1	−10.63	2.77462329100628E−26	−0.15	−15.85	5.8668335957787E−56
Site 11027	−0.22	−23.85	1.17561522680867E−122	−0.12	−12.72	7.95863763260212E−37	−0.13	−13.57	1.29774803032935E−41	−0.16	−16.57	6.60029727649091E−61
adj. R2	0.42			0.46			0.63			0.53
df	10951			10951			10951			10951
Diastolic blood pressure (BP)
Intercept	0.86	177.38	0	0.9	210.9	0	0.95	302.45	0	0.92	240.35	0
Diastolic BP	−0.01	−1.5	0.134633	0	−0.09	0.924919	0	0.15	0.879491	0	−0.36	0.715987
WHR	−0.07	−7.24	4.9153350462377E−13	−0.05	−5.64	1.73145447624424E−08	−0.04	−4.13	3.68256788505583E−05	−0.06	−6.25	4.36665917496578E−10
WHR2	−0.04	−3.98	6.97634474091282E−05	−0.03	−3.29	0.00100686	−0.02	−1.93	0.0539581	−0.03	−3.47	0.000515595
Sex	0.08	8.39	5.42910772652242E−17	0.09	9.83	1.03489788605635E−22	0.2	21.8	3.70558573776837E−103	0.12	12.77	4.26019393632445E−37
Age	−0.07	−7.03	2.11723484119495E−12	0	0.17	0.861325	−0.01	−0.53	0.593415	−0.02	−1.57	0.115768
Age2	0.08	7.92	2.57645252379637E−15	0.05	5.19	2.14803982164537E−07	0.03	3.29	0.00101793	0.06	5.93	3.0454293870644E−09
Age:Sex	−0.01	−1.14	0.253088	−0.03	−3.4	0.000667234	−0.02	−2.2	0.0277069	−0.03	−2.98	0.00289205
Age2:Sex	0	−0.4	0.685532	0	−0.23	0.816773	0.01	1.16	0.24412	0	−0.01	0.995823
Ethnicity	0.04	4.46	8.34098619116662E−06	0.03	3.32	0.000915918	0	0.45	0.65441	0.03	3.33	0.000883432
Alcohol	−0.01	−1.13	0.258497	0	−0.12	0.905913	0	0.24	0.812154	0	−0.31	0.760135
Smoking	0	−0.22	0.827125	−0.02	−1.57	0.115985	−0.02	−2.23	0.0260351	−0.01	−1.55	0.121829
Diabetes	−0.02	−2.29	0.0218123	−0.04	−3.75	0.000179659	−0.03	−3.27	0.0010927	−0.04	−3.69	0.000222383
Hypercholesterolemia	−0.03	−2.9	0.00374646	−0.01	−1.11	0.268612	−0.01	−1.37	0.170688	−0.02	−1.68	0.093153
ICV	0.5	61.06	0	0.57	72.62	0	0.67	95.13	0	0.61	81.13	0
Average Euler number	0.02	2.57	0.0102069	0.04	4.17	3.04516597282234E−05	−0.02	−1.9	0.0577571	0.03	2.86	0.00421686
Site 11026	−0.22	−23.21	2.23186987754432E−116	−0.12	−12.42	3.70510564659663E−35	−0.1	−10.57	5.61075369015852E−26	−0.15	−15.75	2.95421861084817E−55
Site 11027	−0.22	−24.04	1.83024761452481E−124	−0.12	−12.8	3.21243301821722E−37	−0.13	−13.63	5.88727223874552E−42	−0.16	−16.67	1.21604374227523E−61
adj. R2	0.42			0.46			0.63			0.53
df	10951			10951			10951			10951
Pulse pressure (PP)
Intercept	0.86	174.41	0	0.89	207.66	0	0.94	297.93	0	0.91	236.62	0
Pulse pressure	−0.03	−3.28	0.00103578	−0.01	−1.47	0.140938	−0.01	−1.26	0.206805	−0.02	−2.05	0.0399432
WHR	−0.07	−7.4	1.49901320032301E−13	−0.05	−5.64	1.7906669497366E−08	−0.04	−4.06	4.88000942398538E−05	−0.06	−6.26	4.05161374117825E−10
WHR2	−0.04	−3.97	7.33359134201068E−05	−0.03	−3.29	0.00102071	−0.02	−1.92	0.0542946	−0.03	−3.47	0.000527092
Sex	0.08	8.54	1.46139590654568E−17	0.09	9.93	3.93439019802395E−23	0.2	21.88	6.24053540169433E−104	0.12	12.9	8.78053025293777E−38
Age	−0.06	−6.49	8.91553204774472E−11	0	0.39	0.696721	0	−0.34	0.734208	−0.01	−1.26	0.209239
Age2	0.08	7.97	1.73618635493685E−15	0.05	5.21	1.90937292533335E−07	0.03	3.31	0.000951044	0.06	5.96	2.52475701793377E−09
Age:Sex	−0.01	−1.27	0.205851	−0.03	−3.46	0.000547553	−0.02	−2.25	0.0245671	−0.03	−3.06	0.00225143
Age2:Sex	0	−0.39	0.693286	0	−0.23	0.821076	0.01	1.17	0.242042	0	0	0.998235
Ethnicity	0.04	4.37	1.23911039696003E−05	0.03	3.29	0.000997631	0	0.43	0.665557	0.03	3.29	0.00101696
Alcohol	−0.01	−1.17	0.243522	0	−0.12	0.904237	0	0.24	0.809136	0	−0.31	0.753583
Smoking	0	−0.25	0.80643	−0.02	−1.6	0.109325	−0.02	−2.26	0.0239498	−0.02	−1.58	0.113824
Diabetes	−0.02	−2.22	0.0265756	−0.04	−3.73	0.000195283	−0.03	−3.25	0.00114378	−0.03	−3.66	0.000254501
Hypercholesterolemia	−0.03	−2.93	0.0033921	−0.01	−1.1	0.269802	−0.01	−1.36	0.173423	−0.02	−1.68	0.092589
ICV	0.5	61.07	0	0.57	72.62	0	0.67	95.13	0	0.61	81.12	0
Average Euler number	0.02	2.44	0.0145966	0.04	4.09	4.28606857142194E−05	−0.02	−1.97	0.0490199	0.03	2.76	0.0057444
Site 11026	−0.22	−23.36	8.86987311389898E−118	−0.12	−12.52	9.97521987349097E−36	−0.1	−10.68	1.77925881551675E−26	−0.15	−15.88	3.83028186190772E−56
Site 11027	−0.22	−23.76	1.09163182395937E−121	−0.12	−12.66	1.80288728035174E−36	−0.13	−13.5	3.15602369323651E−41	−0.16	−16.49	2.46251837222761E−60
adj. R2	0.42			0.46			0.63			0.53
df	10951			10951			10951			10951
Notes: Reference Sex - women; Reference Ethnicity - European ancestry; Reference Alcohol - no consumption; Reference Smoking - non-smoker; Reference Diabetes - no diagnosis; Reference Hypercholesterolemia - no diagnosis.
Abbreviations: BP - blood pressure; PP - pulse pressure; WHR - waist-to-hip ratio; ICV - intracranial volume; adj. R2 - adjusted r-squared; df - degrees of freedom; r - partial corelation coefficient.

## Sheet: Table S6B Under 60  wWBS adj
	Medulla oblongata			Pons			Midbrain
Covariate	r	t-value	p-value	r	t-value	p-value	r	t-value	p-value
Systolic blood pressure (BP)
Intercept	0.94	277.42	0	0.99	903.2	0	0.99	604.4	0
Systolic BP	−0.03	−3.04	0.00237795	0.02	2.28	0.0228203	0.01	1.32	0.187399
WHR	−0.03	−3.63	0.000284997	0.02	1.72	0.0852639	0.02	2.6	0.00945557
WHR2	−0.02	−2.03	0.0426798	0	0.39	0.693933	0.02	2.21	0.0271198
Sex	−0.02	−2.27	0.0234718	−0.11	−11.34	1.17721756450747E−29	0.2	21.38	2.3503542547097E−99
Age	−0.08	−8.88	7.7717359228087E−19	0.07	7.14	9.97434840955058E−13	0.01	1.55	0.122256
Age2	0.05	5.29	1.27794432155024E−07	−0.02	−2.57	0.0102057	−0.04	−3.8	0.000144292
Age:Sex	0.02	1.79	0.0742362	−0.02	−2.13	0.0332467	0.01	0.82	0.410884
Age2:Sex	−0.01	−0.63	0.528968	−0.01	−0.99	0.321151	0.02	2.36	0.0180658
Ethnicity	0.03	2.95	0.00322988	0	0.36	0.719402	−0.05	−4.93	8.2212443621225E−07
Alcohol	−0.01	−1.42	0.15543	0.01	0.77	0.440463	0.01	1.02	0.306809
Smoking	0.01	1.52	0.128191	0	−0.25	0.80633	−0.02	−1.77	0.0773067
Diabetes	0.01	0.95	0.344122	−0.01	−0.68	0.497529	0	−0.13	0.900363
Hypercholesterolemia	−0.02	−2.53	0.011471	0.02	2.28	0.022489	0	0.18	0.855196
ICV	−0.02	−2.56	0.0104828	−0.2	−21.73	1.63704718409115E−102	0.35	39.35	6.4973704E−317
WBS	0.78	129.36	0	0.97	442.99	0	0.87	184.26	0
Average Euler number	0	0.44	0.661987	0.06	6.11	1.00354538950157E−09	−0.08	−8.83	1.24723547052614E−18
Site 11026	−0.16	−17.37	1.0427794116975E−66	0.12	12.63	2.69432578214119E−36	0.06	6.3	3.01961990411888E−10
Site 11027	−0.16	−17.23	1.08258001396897E−65	0.14	14.61	7.16796749170656E−48	0.02	1.67	0.0946386
adj. R2	0.77			0.97			0.91
df	10950			10950			10950
Diastolic blood pressure (BP)
Intercept	0.94	280.34	0	0.99	911.33	0	0.99	609.97	0
Diastolic BP	−0.02	−1.93	0.0537159	0.01	1.13	0.258452	0.01	0.95	0.34333
WHR	−0.04	−3.78	0.000159114	0.02	1.9	0.057499	0.03	2.63	0.00845306
WHR2	−0.02	−2.03	0.0423002	0	0.4	0.692414	0.02	2.21	0.0269733
Sex	−0.02	−2.43	0.0150192	−0.11	−11.23	4.32400523035899E−29	0.2	21.49	2.29451018127474E−100
Age	−0.09	−9.24	2.90908874622682E−20	0.07	7.42	1.29134276910831E−13	0.02	1.69	0.0913912
Age2	0.05	5.25	1.54159738367058E−07	−0.02	−2.54	0.0109969	−0.04	−3.79	0.000152806
Age:Sex	0.02	1.87	0.0620869	−0.02	−2.19	0.0285143	0.01	0.79	0.430737
Age2:Sex	−0.01	−0.64	0.523849	−0.01	−0.99	0.324371	0.02	2.37	0.0179082
Ethnicity	0.03	2.98	0.0029312	0	0.34	0.731234	−0.05	−4.95	7.62145236423399E−07
Alcohol	−0.01	−1.42	0.155809	0.01	0.78	0.436461	0.01	1.02	0.308313
Smoking	0.01	1.57	0.117472	0	−0.29	0.773556	−0.02	−1.78	0.0746385
Diabetes	0.01	0.92	0.358536	−0.01	−0.66	0.506359	0	−0.11	0.911757
Hypercholesterolemia	−0.02	−2.53	0.011289	0.02	2.3	0.0217315	0	0.18	0.855363
ICV	−0.02	−2.53	0.0113886	−0.2	−21.75	9.58113819382692E−103	0.35	39.34	1.03184266E−316
WBS	0.78	129.39	0	0.97	442.93	0	0.87	184.26	0
Average Euler number	0.01	0.55	0.584714	0.06	6.03	1.71852043577351E−09	−0.08	−8.88	7.80137439278081E−19
Site 11026	−0.16	−17.25	8.82433692693654E−66	0.12	12.51	1.17783829086827E−35	0.06	6.26	4.09553342041608E−10
Site 11027	−0.16	−17.39	7.53799798867158E−67	0.14	14.73	1.23011558752646E−48	0.02	1.73	0.0828728
adj. R2	0.77			0.97			0.91
df	10950			10950			10950
Pulse pressure (PP)
Intercept	0.94	276	0	0.99	898.86	0	0.99	601.43	0
Pulse pressure	−0.03	−2.68	0.00743787	0.02	2.29	0.0219048	0.01	1.06	0.288741
WHR	−0.04	−4.02	5.91474197359251E−05	0.02	1.97	0.0483197	0.03	2.79	0.00534313
WHR2	−0.02	−2.02	0.0434723	0	0.39	0.698503	0.02	2.21	0.0273369
Sex	−0.02	−2.34	0.0193818	−0.11	−11.33	1.42119374651528E−29	0.2	21.44	6.46988878131493E−100
Age	−0.08	−8.77	2.12098460147498E−18	0.07	7.01	2.51765342362036E−12	0.01	1.52	0.127714
Age2	0.05	5.29	1.24096285935276E−07	−0.02	−2.58	0.0099403	−0.04	−3.8	0.000143862
Age:Sex	0.02	1.76	0.0776765	−0.02	−2.1	0.0355281	0.01	0.83	0.40834
Age2:Sex	−0.01	−0.63	0.528861	−0.01	−0.99	0.320693	0.02	2.37	0.0180455
Ethnicity	0.03	2.89	0.0038848	0	0.41	0.684585	−0.05	−4.91	9.28558047257048E−07
Alcohol	−0.01	−1.47	0.142632	0.01	0.81	0.420523	0.01	1.04	0.297531
Smoking	0.01	1.56	0.117676	0	−0.27	0.786237	−0.02	−1.79	0.0737946
Diabetes	0.01	1	0.319567	−0.01	−0.72	0.472106	0	−0.15	0.884426
Hypercholesterolemia	−0.02	−2.58	0.0099065	0.02	2.32	0.0203698	0	0.2	0.837612
ICV	−0.02	−2.51	0.0121933	−0.2	−21.77	6.54127059332473E−103	0.35	39.34	9.8060025E−317
WBS	0.78	129.34	0	0.97	442.97	0	0.87	184.25	0
Average Euler number	0	0.47	0.639262	0.06	6.11	1.04887996075143E−09	−0.08	−8.85	1.03772170021006E−18
Site 11026	−0.16	−17.31	3.04916747500399E−66	0.12	12.6	3.66162193282066E−36	0.06	6.27	3.83597852918507E−10
Site 11027	−0.16	−17.18	2.6584427497206E−65	0.14	14.55	1.69880505891593E−47	0.02	1.66	0.0964934
adj. R2	0.77			0.97			0.91
df	10950			10950			10950
Notes: Reference Sex - women; Reference Ethnicity - European ancestry; Reference Alcohol - no consumption; Reference Smoking - non-smoker; Reference Diabetes - no diagnosis; Reference Hypercholesterolemia - no diagnosis.
Abbreviations: BP - blood pressure; PP - pulse pressure; WHR - waist-to-hip ratio; ICV - intracranial volume; WBS - whole brainstem; adj. R2 - adjusted r-squared; df - degrees of freedom; r - partial corelation coefficient.

## Sheet: Tab S7A Women
	Medulla oblongata			Pons			Midbrain			Whole brainstem
Covariate	r	t-value	p-value	r	t-value	p-value	r	t-value	p-value	r	t-value	p-value
Systolic blood pressure (BP)
Intercept	0.9	270.69	0	0.92	314.57	0	0.96	447.41	0	0.94	359.4	0
Systolic BP	−0.05	−6.51	7.72002972285867E−11	−0.02	−2.14	0.0324294	−0.01	−1.3	0.193854	−0.02	−3.18	0.0014667
WHR	−0.05	−6.67	2.62988605776248E−11	−0.06	−8	1.3110864283149E−15	−0.05	−6.98	3.05957504738213E−12	−0.06	−8.26	1.55259915044221E−16
WHR2	−0.01	−1.39	0.165585	−0.01	−0.85	0.395849	0	−0.56	0.578098	−0.01	−0.99	0.322367
Age	0.01	0.75	0.45396	0.06	7.99	1.48439353524912E−15	0.05	6.58	4.77745708315089E−11	0.05	6.81	1.00243095006975E−11
Age2	0.03	3.42	0.000618366	−0.01	−1.89	0.0592303	−0.01	−1.31	0.189663	−0.01	−0.82	0.410282
Ethnicity	0.03	3.83	0.000127054	0.02	2.03	0.0427798	0	−0.36	0.717977	0.02	2.14	0.0322786
Alcohol	0.01	0.96	0.335929	0.02	2.26	0.0235486	0.01	1.61	0.10847	0.02	2.07	0.038243
Smoking	−0.01	−1.81	0.0706761	−0.02	−2.12	0.0336059	−0.02	−2.34	0.0192607	−0.02	−2.32	0.0201439
Diabetes	−0.01	−1.24	0.216452	−0.02	−3.28	0.00102718	−0.02	−3.3	0.000975801	−0.02	−3.18	0.00147869
Hypercholesterolemia	−0.04	−4.67	3.09623204043161E−06	−0.01	−1.94	0.0527407	−0.02	−2.58	0.00982384	−0.02	−2.83	0.00464094
ICV	0.49	75.32	0	0.55	87.77	0	0.66	115.49	0	0.6	98.56	0
Average Euler number	0.04	5.25	1.55919137980581E−07	0.08	10.43	2.19763690451388E−25	0.02	2.92	0.00345602	0.06	8.6	8.40357905727507E−18
Site 11026	−0.23	−31.53	2.52739423270511E−212	−0.13	−17.1	5.37997027042842E−65	−0.12	−15.97	4.84825437040828E−57	−0.16	−21.74	1.85611073447051E−103
Site 11027	−0.24	−32.94	5.94268394177288E−231	−0.13	−17.31	1.43560567701096E−66	−0.13	−17.8	2.95354262232494E−70	−0.17	−22.45	4.40505410169307E−110
adj. R2	0.33			0.34			0.46			0.4
df	17546			17546			17546			17546
Diastolic blood pressure (BP)
Intercept	0.9	270.85	0	0.92	314.93	0	0.96	447.81	0	0.94	359.75	0
Diastolic BP	−0.01	−1.2	0.23187	0.01	1.73	0.0830431	0.01	1.84	0.0655774	0.01	1.27	0.202889
WHR	−0.05	−7.29	3.19793025093916E−13	−0.06	−8.51	1.80862341023224E−17	−0.06	−7.41	1.35845978291961E−13	−0.07	−8.83	1.0977848921339E−18
WHR2	−0.01	−1.31	0.189981	−0.01	−0.77	0.442671	0	−0.49	0.627166	−0.01	−0.9	0.366354
Age	−0.01	−1.23	0.218064	0.06	7.76	8.7188814815424E−15	0.05	6.56	5.63772353062398E−11	0.05	6.2	5.69939755307801E−10
Age2	0.03	3.35	0.000811146	−0.01	−1.83	0.0679877	−0.01	−1.24	0.213583	−0.01	−0.78	0.433071
Ethnicity	0.03	3.78	0.000159671	0.01	1.96	0.0503365	0	−0.42	0.673317	0.02	2.07	0.038453
Alcohol	0.01	0.95	0.344287	0.02	2.22	0.0264167	0.01	1.56	0.117861	0.02	2.03	0.0423612
Smoking	−0.01	−1.59	0.111473	−0.02	−1.99	0.0461569	−0.02	−2.24	0.0251602	−0.02	−2.17	0.0303283
Diabetes	−0.01	−1.36	0.173109	−0.02	−3.26	0.0011321	−0.02	−3.26	0.00113341	−0.02	−3.18	0.00147338
Hypercholesterolemia	−0.04	−4.82	1.4237302754374E−06	−0.02	−2.03	0.0426809	−0.02	−2.65	0.00803877	−0.02	−2.94	0.00326436
ICV	0.5	75.53	0	0.55	87.98	0	0.66	115.67	0	0.6	98.78	0
Average Euler number	0.04	5.39	7.25191009250057E−08	0.08	10.51	8.81861911186236E−26	0.02	2.99	0.00278305	0.07	8.71	3.40620783021873E−18
Site 11026	−0.23	−31.06	2.90070979528049E−206	−0.13	−16.73	2.5317355033828E−62	−0.12	−15.66	6.48764920738726E−55	−0.16	−21.33	1.14425979692315E−99
Site 11027	−0.25	−33.72	1.44124676650456E−241	−0.13	−17.64	5.1153629860546E−69	−0.13	−18.05	3.77434721166615E−72	−0.17	−22.9	2.16091414656021E−114
adj. R2	0.33			0.34			0.46			0.4
df	17546			17546			17546			17546
Pulse pressure (PP)
Intercept	0.9	271.3	0	0.92	315.07	0	0.96	448.07	0	0.94	360.05	0
Pulse pressure	−0.06	−7.83	5.11638507273983E−15	−0.03	−4.16	3.15644624936001E−05	−0.02	−3.12	0.00182674	−0.04	−5.22	1.83967553123714E−07
WHR	−0.05	−7.11	1.18014948176567E−12	−0.06	−8.1	6.08082755516432E−16	−0.05	−7.02	2.34498249119384E−12	−0.06	−8.43	3.64349415248216E−17
WHR2	−0.01	−1.3	0.195011	−0.01	−0.82	0.410878	0	−0.54	0.588517	−0.01	−0.95	0.343103
Age	0.02	2.05	0.0403356	0.07	8.72	2.99500503174333E−18	0.05	7.19	6.73296460870841E−13	0.06	7.73	1.12984504595697E−14
Age2	0.03	3.66	0.000249279	−0.01	−1.75	0.0793837	−0.01	−1.21	0.225744	0	−0.66	0.509403
Ethnicity	0.03	3.74	0.000182423	0.02	1.99	0.0461534	0	−0.38	0.702411	0.02	2.1	0.0361785
Alcohol	0.01	0.88	0.379773	0.02	2.23	0.0258868	0.01	1.58	0.11428	0.02	2.02	0.0430112
Smoking	−0.01	−1.79	0.0728713	−0.02	−2.17	0.0301187	−0.02	−2.39	0.0170805	−0.02	−2.36	0.0183052
Diabetes	−0.01	−0.99	0.320644	−0.02	−3.13	0.00172229	−0.02	−3.18	0.00146707	−0.02	−3	0.00269697
Hypercholesterolemia	−0.04	−4.66	3.23279800746127E−06	−0.01	−1.89	0.0581446	−0.02	−2.54	0.0110259	−0.02	−2.79	0.0052326
ICV	0.5	75.52	0	0.55	87.86	0	0.66	115.58	0	0.6	98.69	0
Average Euler number	0.04	5.25	1.50536498061313E−07	0.08	10.4	2.92077634129183E−25	0.02	2.89	0.00381415	0.06	8.58	1.02015692322085E−17
Site 11026	−0.23	−31.34	7.27767257374696E−210	−0.13	−17.09	5.75517448856152E−65	−0.12	−16	3.18683613415953E−57	−0.16	−21.7	4.23998760083176E−103
Site 11027	−0.24	−32.53	1.86395139749477E−225	−0.13	−16.95	5.73528425992977E−64	−0.13	−17.49	6.55676192725912E−68	−0.16	−22.06	2.18767913655144E−106
adj. R2	0.34			0.34			0.46			0.4
df	17546			17546			17546			17546
Notes: Reference Ethnicity - European ancestry; Reference Alcohol - no consumption; Reference Smoking - non-smoker; Reference Diabetes - no diagnosis; Reference Hypercholesterolemia - no diagnosis.
Abbreviations: BP - blood pressure; PP - pulse pressure; WHR - waist-to-hip ratio; ICV - intracranial volume; adj. R2 - adjusted r-squared; df - degrees of freedom; r - partial corelation coefficient.

## Sheet: Tab S7B Women wWBS adj
	Medulla oblongata			Pons			Midbrain
Covariate	r	t-value	p-value	r	t-value	p-value	r	t-value	p-value
Systolic blood pressure (BP)
Intercept	0.95	418.92	0	1	1359.17	0	0.99	918.79	0
Systolic BP	−0.05	−6.37	1.92417404224969E−10	0.03	4.21	2.55718352182965E−05	0.02	3.09	0.00200997
WHR	0	−0.47	0.63993	0	0.19	0.8516	0	0.54	0.591964
WHR2	−0.01	−0.98	0.327471	0	0.5	0.614803	0	0.65	0.518573
Age	−0.05	−7.07	1.61647623195741E−12	0.04	5.94	2.9352773890519E−09	0.01	1.27	0.203388
Age2	0.05	6.38	1.83552381652607E−10	−0.04	−4.76	1.90405093778019E−06	−0.01	−1.22	0.220695
Ethnicity	0.03	3.43	0.000611224	0	−0.26	0.795907	−0.04	−4.64	3.45307171353831E−06
Alcohol	−0.01	−1	0.317435	0.01	1.08	0.27873	0	−0.44	0.661711
Smoking	0	−0.02	0.981089	0	0.61	0.544725	0	−0.63	0.527757
Diabetes	0.01	1.91	0.0560424	−0.01	−0.82	0.409886	−0.01	−1.06	0.28813
Hypercholesterolemia	−0.03	−3.9	9.69814628028957E−05	0.03	3.6	0.000318848	0	−0.21	0.833691
ICV	−0.01	−0.89	0.375867	−0.21	−28.9	1.78354735322981E−179	0.34	48.49	0
WBS	0.77	160.56	0	0.97	566.56	0	0.88	240.92	0
Average Euler number	−0.02	−2.18	0.0294572	0.07	8.99	2.76773518682227E−19	−0.07	−9.56	1.35981369881829E−21
Site 11026	−0.17	−22.89	2.92737887447795E−114	0.13	17.67	2.82243709808499E−69	0.05	6.31	2.93456764107187E−10
Site 11027	−0.18	−24.2	2.53649373112592E−127	0.15	19.72	1.31297639782982E−85	0.03	3.84	0.000125695
adj. R2	0.73			0.97			0.88
df	17545			17545			17545
Diastolic blood pressure (BP)
Intercept	0.95	418.92	0	1	1358.91	0	0.99	918.75	0
Diastolic BP	−0.03	−3.42	0.000619457	0.02	2.17	0.0302749	0.01	1.51	0.132179
WHR	−0.01	−0.75	0.456272	0	0.39	0.699478	0.01	0.69	0.488083
WHR2	−0.01	−0.96	0.334735	0	0.49	0.623169	0	0.63	0.525728
Age	−0.07	−9.45	3.8930895096116E−21	0.06	7.56	4.11250837528876E−14	0.02	2.33	0.0199611
Age2	0.05	6.22	5.22244127380457E−10	−0.04	−4.66	3.14632984095001E−06	−0.01	−1.16	0.247881
Ethnicity	0.03	3.42	0.000616456	0	−0.26	0.797205	−0.03	−4.64	3.53870900734414E−06
Alcohol	−0.01	−0.98	0.32939	0.01	1.07	0.285121	0	−0.45	0.655638
Smoking	0	0.12	0.900607	0	0.5	0.613802	−0.01	−0.71	0.478925
Diabetes	0.01	1.72	0.0863227	−0.01	−0.7	0.484702	−0.01	−0.97	0.330672
Hypercholesterolemia	−0.03	−4.01	6.03138117900379E−05	0.03	3.68	0.000235747	0	−0.15	0.879941
ICV	−0.01	−0.86	0.388216	−0.21	−28.89	2.54437862396016E−179	0.34	48.43	0
WBS	0.77	160.65	0	0.97	566.37	0	0.88	240.84	0
Average Euler number	−0.02	−2.09	0.0369158	0.07	8.93	4.88730784626421E−19	−0.07	−9.6	8.79597331420224E−22
Site 11026	−0.17	−22.67	3.81083790080145E−112	0.13	17.52	4.00283577319644E−68	0.05	6.2	5.7733852817207E−10
Site 11027	−0.18	−24.86	4.13394826368637E−134	0.15	20.18	1.65908791840559E−89	0.03	4.13	3.64751608702308E−05
adj. R2	0.73			0.97			0.88
df	17545			17545			17545
Pulse pressure (PP)
Intercept	0.95	419.61	0	1	1360.84	0	0.99	919.95	0
Pulse pressure	−0.05	−5.98	2.33221468241914E−09	0.03	4.02	5.77780582937437E−05	0.02	3.01	0.00257979
WHR	−0.01	−0.96	0.338102	0	0.51	0.612675	0.01	0.77	0.441688
WHR2	−0.01	−0.89	0.375025	0	0.44	0.658098	0	0.6	0.547705
Age	−0.05	−6.13	9.02571491564786E−10	0.04	5.23	1.68320855457964E−07	0.01	0.86	0.388212
Age2	0.05	6.55	5.84129521871906E−11	−0.04	−4.88	1.05854052689879E−06	−0.01	−1.31	0.188805
Ethnicity	0.03	3.34	0.000837781	0	−0.2	0.840335	−0.03	−4.6	4.2212190446656E−06
Alcohol	−0.01	−1.07	0.284263	0.01	1.13	0.258232	0	−0.4	0.687393
Smoking	0	0.04	0.96799	0	0.57	0.571496	0	−0.66	0.509888
Diabetes	0.02	2.07	0.038189	−0.01	−0.93	0.349911	−0.01	−1.15	0.25192
Hypercholesterolemia	−0.03	−3.93	8.50358373723398E−05	0.03	3.62	0.000295733	0	−0.2	0.843605
ICV	−0.01	−0.72	0.471914	−0.21	−29.02	6.33587543466113E−181	0.34	48.43	0
WBS	0.77	160.37	0	0.97	566.32	0	0.88	240.85	0
Average Euler number	−0.02	−2.13	0.032851	0.07	8.96	3.52245179514744E−19	−0.07	−9.58	1.12251579590718E−21
Site 11026	−0.17	−22.64	7.51037351861193E−112	0.13	17.51	4.18662015262266E−68	0.05	6.18	6.65428968137654E−10
Site 11027	−0.18	−24.04	1.03288482926663E−125	0.15	19.6	1.35317816828495E−84	0.03	3.77	0.000166672
adj. R2	0.73			0.97			0.88
df	17545			17545			17545
Notes: Reference Ethnicity - European ancestry; Reference Alcohol - no consumption; Reference Smoking - non-smoker; Reference Diabetes - no diagnosis; Reference Hypercholesterolemia - no diagnosis.
Abbreviations: BP - blood pressure; PP - pulse pressure; WHR - waist-to-hip ratio; ICV - intracranial volume; WBS - whole brainstem; adj. R2 - adjusted r-squared; df - degrees of freedom; r - partial corelation coefficient.

[truncated: 3 more sheets: Tab S8A Men, Tab S8B Men wWBS adj, Table S9 Genetic correlations]
