# Supplementary material for: Large-scale brainstem neuroimaging and genetic analyses provide new insights into the neuronal mechanisms of hypertension
Source: HGG Adv. 2024 Dec 10;6(1):100392. doi: 10.1016/j.xhgg.2024.100392 (PMC11731578; doi:10.1016/j.xhgg.2024.100392)
Supplement: Data S2. Tables S10–S64 [file mmc3.xlsx]

## Sheet: Table S10
Table S10. Genetic loci shared between systolic blood pressure and whole brainstem volume - lead SNPs.
locusnum	CHR	LEAD_SNP	LEAD_BP	MinBP	MaxBP	FDR	A1	A2	Z_in_SBP	Z_in_Wholebrain	ConcordEffect	PVAL_in_SBP	PVAL_in_Wholebrain	Gene	HGNC_Gene_symbol	Approved name	OpenTargets_Gene_Score
1	1	rs61789995	107130158	107054451	107432155	0.048563	T	C	-3.60804	-4.3072	Yes	0.00030852	1.65331e-05	ENSG00000198890	PRMT6	protein arginine methyltransferase 6	0.00663984
2	1	rs12030641	113215717	113060432	113247563	0.00305832	T	C	6.65363	4.52544	Yes	2.85952e-11	6.02686e-06	ENSG00000007341	ST7L	suppression of tumorigenicity 7 like	0.373642
3	2	rs13388394	33764176	33755460	33764176	0.0495035	G	A	-3.59885	5.97588	No	0.000319622	2.28848e-09	ENSG00000152689	RASGRP3	RAS guanyl releasing protein 3	0.199195
4	2	rs13028842	177042261	177004026	177068638	0.00390357	G	A	5.36924	4.46179	Yes	7.90709e-08	8.12797e-06	ENSG00000128645	HOXD1	homeobox D1	0.300201
5	4	rs62409269	15024211	14879945	15136169	0.00174826	T	G	4.90215	5.45018	Yes	9.47943e-07	5.03176e-08	ENSG00000137449	CPEB2	cytoplasmic polyadenylation element binding protein 2	0.31992
6	6	rs12206094	108906200	108868422	109020032	0.00506267	T	C	4.55089	-4.71937	No	5.34197e-06	2.36575e-06	ENSG00000118689	FOXO3	forkhead box O3	0.0798793
7	6	rs6569466	126961319	126845380	127185801	0.0215587	T	C	8.35876	3.98866	Yes	6.33829e-17	6.64489e-05	ENSG00000203760	CENPW	centromere protein W	0.0531187
8	7	rs4272	92236829	92223518	92327026	0.00046585	G	A	-6.76364	4.98426	No	1.34571e-11	6.21978e-07	ENSG00000157259	GATAD1	GATA zinc finger domain containing 1	0.139437
9	8	rs1693562	101681102	101673915	101686315	0.0114365	A	G	-4.23854	4.7402	No	2.24982e-05	2.13507e-06	ENSG00000174226	SNX31	sorting nexin 31	0.199195
10	9	rs12684592	119218335	119181900	119362493	0.0468379	G	T	-3.62483	3.78709	No	0.000289147	0.000152423	ENSG00000119401	TRIM32	tripartite motif containing 32	0.0464789
11	10	rs10786751	105157128	105095698	105189311	0.0195256	C	A	4.08176	-4.01898	No	4.46963e-05	5.84518e-05	ENSG00000173915	ATP5MK	ATP synthase membrane subunit k	0.266398
12	12	rs72656645	12881055	12872484	12890626	0.0204962	G	A	-5.25279	-4.00453	Yes	1.4981e-07	6.21417e-05	ENSG00000178878	APOLD1	apolipoprotein L domain containing 1	0.246278
13	12	rs10876038	50895367	50593859	51217317	0.000100849	C	T	5.62104	-5.33862	No	1.89806e-08	9.3658e-08	ENSG00000139624	CERS5	ceramide synthase 5	0.313682
14	12	rs17438262	102501068	102394872	102922986	0.0182149	A	G	-4.04535	5.18669	No	5.22453e-05	2.14069e-07	ENSG00000120860	WASHC3	WASH complex subunit 3	0.393763
15	12	rs1653585	121593355	121557159	121598652	0.0464085	A	C	3.629	3.93514	Yes	0.000284517	8.31485e-05	ENSG00000089041	P2RX7	purinergic receptor P2X 7	0.179477
16	14	rs2273171	31381351	31361742	31504601	0.017458	C	T	4.06457	4.05193	Yes	4.81206e-05	5.07966e-05	ENSG00000196792	STRN3	striatin 3	0.278873
17	16	rs11075649	52859323	52802761	52875388	0.0337197	G	A	3.77502	4.65981	Yes	0.000159992	3.16497e-06	ENSG00000177200	CHD9	chromodomain helicase DNA binding protein 9	0.0331992
18	16	rs244416	69665208	69548788	69818983	0.0307714	T	C	4.6913	3.87812	Yes	2.71477e-06	0.000105265	ENSG00000141101	NOB1	NIN1 (RPN12) binding protein 1 homolog	0.214085
19	17	rs76344126	43503284	43460181	44865603	0.00446406	A	G	-6.15669	-4.42761	Yes	7.42797e-10	9.52839e-06	ENSG00000159314	ARHGAP27	Rho GTPase activating protein 27	0.426761
20	20	rs112629906	61199642	61185413	61290784	0.0287274	T	C	3.94031	-3.90057	No	8.13756e-05	9.59665e-05	ENSG00000092758	COL9A3	collagen type IX alpha 3 chain	0.146076

## Sheet: Table S11
Table S11. Genetic loci shared between systolic blood pressure and midbrain volume - lead SNPs.
locusnum	CHR	LEAD_SNP	LEAD_BP	MinBP	MaxBP	FDR	A1	A2	Z_in_SBP	Z_in_Wholebrain	ConcordEffect	PVAL_in_SBP	PVAL_in_Wholebrain	Gene	HGNC_Gene_symbol	Approved name	OpenTargets_Gene_Score
1	1	rs783622	42366988	42361102	42371414	0.0194222	A	G	5.9192	-4.18762	No	3.23519e-09	2.81897e-05	ENSG00000127124	HIVEP3	HIVEP zinc finger 3	0.239638
3	2	rs1431081	226476804	226461235	226618383	0.0235586	A	C	4.0317	-4.4506	No	5.5374e-05	8.56301e-06	ENSG00000144460	NYAP2	neuronal tyrosine-phosphorylated phosphoinositide-3-kinase adaptor 2	0.0599598
4	4	rs13140033	103363860	103228830	103387161	0.0470203	A	G	-6.40134	3.89107	No	1.54017e-10	9.98041e-05	ENSG00000138821	SLC39A8	solute carrier family 39 member 8	0.0663984
5	9	rs811689	119410756	119261166	119453455	0.0176839	T	C	-4.15331	-4.36235	Yes	3.27698e-05	1.28671e-05	ENSG00000119401	TRIM32	tripartite motif containing 32	0.139437
6	9	rs7849076	128640702	128475056	128746612	0.0263343	C	T	3.98187	4.10007	Yes	6.83759e-05	4.13031e-05	ENSG00000167081	PBX3	PBX homeobox 3	0.347082
7	10	rs9420349	82031160	81965655	82201116	0.046008	T	C	3.90991	3.89964	Yes	9.2329e-05	9.63352e-05	ENSG00000151224	MAT1A	methionine adenosyltransferase 1A	0.34004
8	12	rs17438262	102501068	102394872	102922986	0.0228225	A	G	-4.04535	-6.50229	Yes	5.22453e-05	7.91041e-11	ENSG00000120860	WASHC3	WASH complex subunit 3	0.393763
9	12	rs1169307	121438382	121438382	121478370	0.031288	T	C	-4.05587	4.03654	No	4.9949e-05	5.42461e-05	ENSG00000157895	C12orf43	chromosome 12 open reading frame 43	0.326761
10	14	rs11623717	54414132	54410919	54418411	0.0451485	G	A	3.72617	-3.91353	No	0.000194414	9.09584e-05	ENSG00000125378	BMP4	bone morphogenetic protein 4	0.159356
11	14	rs11159107	75341266	75186010	75671659	0.00141709	A	C	-4.95557	6.11176	No	7.2119e-07	9.85397e-10	ENSG00000198208	RPS6KL1	ribosomal protein S6 kinase like 1	0.306841
12	16	rs56125990	69742387	69548788	69818983	0.00399988	G	A	4.67997	4.60213	Yes	2.86912e-06	4.18197e-06	ENSG00000141101	NOB1	NIN1 (RPN12) binding protein 1 homolog	0.253924
13	17	rs4788985	75313335	75307846	75398498	0.0289143	A	G	-3.93915	4.39705	No	8.17702e-05	1.09734e-05	ENSG00000184640	SEPTIN9	septin 9	0.326962

## Sheet: Table S12
Table S12. Genetic loci shared between systolic blood pressure and pons volume - lead SNPs.
locusnum	CHR	LEAD_SNP	LEAD_BP	MinBP	MaxBP	FDR	A1	A2	Z_in_SBP	Z_in_Wholebrain	ConcordEffect	PVAL_in_SBP	PVAL_in_Wholebrain	Gene	HGNC_Gene_symbol	Approved name	OpenTargets_Gene_Score
1	1	rs812487	42366198	42361102	42563537	0.000330343	G	A	5.91321	5.10347	Yes	3.35503e-09	3.33489e-07	ENSG00000127124	HIVEP3	HIVEP zinc finger 3	0.239638
2	2	rs13028842	177042261	177004026	177068638	0.00565625	G	A	5.36924	4.48976	Yes	7.90709e-08	7.13042e-06	ENSG00000128645	HOXD1	homeobox D1	0.300201
3	4	rs11725270	14932402	14927080	14955398	0.0343879	C	T	-4.11183	-4.10839	Yes	3.92528e-05	3.98428e-05	ENSG00000137449	CPEB2	cytoplasmic polyadenylation element binding protein 2	0.179276
4	6	rs1634797	31305939	31236316	31319785	0.0475384	C	T		4.18314	No		2.8751e-05	ENSG00000204525	HLA-C	major histocompatibility complex, class I, C	0.393763
5	9	rs10983236	119330060	119261166	119453455	0.0269197	G	T	-4.20693	6.32033	No	2.58867e-05	2.61002e-10	ENSG00000119401	TRIM32	tripartite motif containing 32	0.132797
6	9	rs4837005	127765978	127765978	127809664	0.0128059	C	T	-4.46797	4.33719	No	7.89636e-06	1.44317e-05	ENSG00000136950	ARPC5L	actin related protein 2/3 complex subunit 5 like	0.260563
7	11	rs7936267	10660816	10655021	10699750	0.0227941	A	G	4.54586	4.14905	Yes	5.47114e-06	3.33854e-05	ENSG00000072952	IRAG1	inositol 1,4,5-triphosphate receptor associated 1	0.360765
8	12	rs17438262	102501068	102394872	102922986	0.0405026	A	G	-4.04535	6.11375	No	5.22453e-05	9.73138e-10	ENSG00000120860	WASHC3	WASH complex subunit 3	0.393763
9	16	rs112149573	52581245	52538040	52917922	0.0276231	T	G	4.19666	4.59983	Yes	2.70878e-05	4.22845e-06	ENSG00000103460	TOX3	TOX high mobility group box family member 3	0.0865191
10	17	rs12452146	30592493	30580441	30610110	0.0461299	T	C	-3.99018	-3.98656	Yes	6.60241e-05	6.70376e-05	ENSG00000141314	RHBDL3	rhomboid like 3	0.185915
11	17	rs111423688	43538523	43460181	44494110	0.0102608	A	G	-6.22052	-4.34887	Yes	4.95515e-10	1.36838e-05	ENSG00000225190	PLEKHM1	pleckstrin homology and RUN domain containing M1	0.380483

## Sheet: Table S13
Table S13. Genetic loci shared between systolic blood pressure and medulla oblongata volume - lead SNPs.
locusnum	CHR	LEAD_SNP	LEAD_BP	MinBP	MaxBP	FDR	A1	A2	Z_in_SBP	Z_in_Wholebrain	ConcordEffect	PVAL_in_SBP	PVAL_in_Wholebrain	Gene	HGNC_Gene_symbol	Approved name	OpenTargets_Gene_Score
1	4	rs12641663	14931459	14927080	14955398	0.0272425	C	T	-4.02106	4.16096	No	5.79365e-05	3.16911e-05	ENSG00000137449	CPEB2	cytoplasmic polyadenylation element binding protein 2	0.179276
2	4	rs13107325	103188709	102702364	103387161	5.877e-06	T	C	-10.0438	-5.8421	Yes	9.78625e-24	5.15477e-09	ENSG00000138821	SLC39A8	solute carrier family 39 member 8	0.219115
3	6	rs12198986	7720059	7684917	7728428	0.0222071	A	G	4.09502	-4.27478	No	4.22139e-05	1.91324e-05	ENSG00000153162	BMP6	bone morphogenetic protein 6	0.172636
4	9	rs803896	119447750	119274906	119453455	0.0182135	A	G	-4.16481	-4.23714	Yes	3.11608e-05	2.26382e-05	ENSG00000119401	TRIM32	tripartite motif containing 32	0.146076
5	17	rs111423688	43538523	43460181	44843136	3.73162e-05	A	G	-6.22052	5.50695	No	4.95515e-10	3.65113e-08	ENSG00000225190	PLEKHM1	pleckstrin homology and RUN domain containing M1	0.380483

## Sheet: Table S14
Table S14. Genetic loci shared between diastolic blood pressure and whole brainstem volume - lead SNPs.
locusnum	CHR	LEAD_SNP	LEAD_BP	MinBP	MaxBP	FDR	A1	A2	Z_in_SBP	Z_in_Wholebrain	ConcordEffect	PVAL_in_SBP	PVAL_in_Wholebrain	Gene	HGNC_Gene_symbol	Approved name	OpenTargets_Gene_Score
1	1	rs12030641	113215717	113060432	113247563	0.00390616	T	C	9.67544	4.52544	Yes	3.83436e-22	6.02686e-06	ENSG00000007341	ST7L	suppression of tumorigenicity 7 like	0.373642
2	4	rs61304755	14893478	14879945	14906585	0.0100808	C	T	4.59494	4.27501	Yes	4.32879e-06	1.91129e-05	ENSG00000137449	CPEB2	cytoplasmic polyadenylation element binding protein 2	0.159356
3	5	rs961848	56040949	56008916	56177443	0.0471668	C	A	-4.0114	-3.80689	Yes	6.03607e-05	0.000140725	ENSG00000155542	SETD9	SET domain containing 9	0.306841
4	6	rs6899495	108895238	108878052	109019606	0.0456627	T	C	3.68785	-3.83534	No	0.000226159	0.00012539	ENSG00000118689	FOXO3	forkhead box O3	0.0865191
5	6	rs77636716	127179329	126648460	127369230	0.0148379	T	G	4.17559	4.81283	Yes	2.97217e-05	1.4881e-06	ENSG00000146374	RSPO3	R-spondin 3	0.0331992
6	8	rs1693562	101681102	101673915	101686315	0.00845066	A	G	-4.38797	4.7402	No	1.14413e-05	2.13507e-06	ENSG00000174226	SNX31	sorting nexin 31	0.199195
7	8	rs2247355	103876780	103817865	103953257	0.0221561	T	C	-4.00976	4.42886	No	6.07801e-05	9.47316e-06	ENSG00000155096	AZIN1	antizyme inhibitor 1	0.212676
8	11	rs10895255	101977536	101977233	102027895	0.0225533	C	T	4.10363	4.04421	Yes	4.06716e-05	5.24994e-05	ENSG00000023445	BIRC3	baculoviral IAP repeat containing 3	0.0663984
9	12	rs4768882	50893452	50462138	51221127	8.56408e-05	C	T	7.49474	-5.39241	No	6.6432e-14	6.95204e-08	ENSG00000139624	CERS5	ceramide synthase 5	0.313682
10	14	rs2273171	31381351	31361742	31504601	0.0340149	C	T	3.82292	4.05193	Yes	0.000131879	5.07966e-05	ENSG00000196792	STRN3	striatin 3	0.278873
11	16	rs28460444	52832198	52802761	52873960	0.0337242	T	G	3.82684	5.76678	Yes	0.000129801	8.08003e-09	ENSG00000103460	TOX3	TOX high mobility group box family member 3	0.0331992
12	17	rs9082	1801263	1798648	1805677	0.0269483	C	T	-4.07705	-3.99001	Yes	4.56099e-05	6.60719e-05	ENSG00000132383	RPA1	replication protein A1	0.273038
13	17	rs76344126	43503284	43460181	44865603	0.00569973	A	G	-4.71582	-4.42761	Yes	2.40743e-06	9.52839e-06	ENSG00000159314	ARHGAP27	Rho GTPase activating protein 27	0.426761
14	20	rs1232598	10600436	10458546	10623035	0.0217477	A	C	5.70136	-4.05564	No	1.18856e-08	4.99982e-05	ENSG00000101384	JAG1	jagged canonical Notch ligand 1	0.139437
15	20	rs6020566	49123032	49111256	49205492	0.0071549	G	A	4.70899	-4.36718	No	2.48948e-06	1.25859e-05	ENSG00000196396	PTPN1	protein tyrosine phosphatase non-receptor type 1	0.253924
16	20	rs112629906	61199642	61185413	61290784	0.03578	T	C	3.96303	-3.90057	No	7.40052e-05	9.59665e-05	ENSG00000092758	COL9A3	collagen type IX alpha 3 chain	0.146076

## Sheet: Table S15
Table 15. Genetic loci shared between diastolic blood pressure and midbrain volume - lead SNPs.
locusnum	CHR	LEAD_SNP	LEAD_BP	MinBP	MaxBP	FDR	A1	A2	Z_in_SBP	Z_in_Wholebrain	ConcordEffect	PVAL_in_SBP	PVAL_in_Wholebrain	Gene	HGNC_Gene_symbol	Approved name	OpenTargets_Gene_Score
1	1	rs2013316	7748311	7722501	7801372	0.00854059	C	T	-4.62418	4.48068	No	3.76077e-06	7.44056e-06	ENSG00000049246	PER3	period circadian regulator 3	0.146076
2	1	rs12123092	21067001	21059837	21536910	0.023313	A	G	-3.95749	-4.23403	Yes	7.57427e-05	2.2954e-05	ENSG00000075151	EIF4G3	eukaryotic translation initiation factor 4 gamma 3	0.313682
3	1	rs143529944	51803202	51576633	52061445	0.0433937	A	G	4.23263	-3.93524	No	2.30976e-05	8.31119e-05	ENSG00000085832	EPS15	epidermal growth factor receptor pathway substrate 15	0.347284
5	4	rs13140033	103363860	103228830	103387161	0.0483245	A	G	-9.25635	3.89107	No	2.11548e-20	9.98041e-05	ENSG00000138821	SLC39A8	solute carrier family 39 member 8	0.0663984
6	5	rs25771	123121022	122991489	123133132	0.00736113	T	C	5.91601	4.52237	Yes	3.29836e-09	6.11522e-06	ENSG00000151292	CSNK1G3	casein kinase 1 gamma 3	0.0331992
7	8	rs55864946	49340518	49214949	49505621	0.0497024	T	C	-4.18575	3.87981	No	2.84229e-05	0.000104536	ENSG00000034239	CLXN	calaxin	0.0796781
8	9	rs7863794	119376394	119261166	119485337	0.0106571	G	A	-5.00256	-4.41774	Yes	5.65742e-07	9.97394e-06	ENSG00000119401	TRIM32	tripartite motif containing 32	0.112877
9	9	rs7849076	128640702	128475056	128746612	0.0281588	C	T	4.22764	4.10007	Yes	2.3615e-05	4.13031e-05	ENSG00000167081	PBX3	PBX homeobox 3	0.347082
10	12	rs2264782	121432603	121415293	121484936	0.0159393	T	C	4.11234	-4.5209	No	3.91668e-05	6.15772e-06	ENSG00000157895	C12orf43	chromosome 12 open reading frame 43	0.199195
11	14	rs1959833	53977191	53910319	53992930	0.0359715	G	A	-3.76917	4.22668	No	0.000163791	2.3716e-05	ENSG00000100523	DDHD1	DDHD domain containing 1	0.0199195
12	14	rs7140660	75345645	75186010	75384162	0.00991185	T	C	-4.29417	5.95706	No	1.75347e-05	2.56819e-09	ENSG00000198208	RPS6KL1	ribosomal protein S6 kinase like 1	0.306841
13	16	rs4457985	52825073	52802761	52873960	0.0398008	A	G	3.72239	-4.08358	No	0.000197347	4.43471e-05	ENSG00000103460	TOX3	TOX high mobility group box family member 3	0.0331992
14	17	rs4788985	75313335	75307846	75317672	0.0238416	A	G	-3.94774	4.39705	No	7.88931e-05	1.09734e-05	ENSG00000184640	SEPTIN9	septin 9	0.326962
15	21	rs115252044	39807036	39782239	39820323	0.0209368	A	G	4.00115	4.24903	Yes	6.30353e-05	2.14695e-05	ENSG00000157554	ERG	ETS transcription factor ERG	0.0533199
16	22	rs6518752	31999127	31839950	32020745	0.0323348	G	A	-3.81646	4.24594	No	0.000135382	2.17682e-05	ENSG00000184708	EIF4ENIF1	eukaryotic translation initiation factor 4E nuclear import factor 1	0.313883

## Sheet: Table S16
Table S16. Genetic loci shared between diastolic blood pressure and pons volume - lead SNPs.
locusnum	CHR	LEAD_SNP	LEAD_BP	MinBP	MaxBP	FDR	A1	A2	Z_in_SBP	Z_in_Wholebrain	ConcordEffect	PVAL_in_SBP	PVAL_in_Wholebrain	Gene	HGNC_Gene_symbol	Approved name	OpenTargets_Gene_Score
1	6	rs1052416	31456769	31236316	31459342	0.0077492	A	G		-4.59551	No		4.3169e-06	ENSG00000204520	MICA	MHC class I polypeptide-related sequence A	0.353722
2	9	rs803896	119447750	119274906	119453455	0.000838303	A	G	-5.2027	6.69332	No	1.9641e-07	2.18163e-11	ENSG00000119401	TRIM32	tripartite motif containing 32	0.146076
3	11	rs1863244	10657739	10655021	10699750	0.00416846	C	T	5.48741	4.64304	Yes	4.07866e-08	3.43315e-06	ENSG00000072952	IRAG1	inositol 1,4,5-triphosphate receptor associated 1	0.360765
4	17	rs9889253	30593336	30580441	30610110	0.0474634	T	C	-4.62153	-4.00508	Yes	3.80926e-06	6.19972e-05	ENSG00000141314	RHBDL3	rhomboid like 3	0.206036
5	17	rs111423688	43538523	43460181	46532294	0.0138818	A	G	-4.76329	-4.34887	Yes	1.90461e-06	1.36838e-05	ENSG00000225190	PLEKHM1	pleckstrin homology and RUN domain containing M1	0.380483

## Sheet: Table S17
Table S17. Genetic loci shared between diastolic blood pressure and medulla oblongata volume - lead SNPs.
locusnum	CHR	LEAD_SNP	LEAD_BP	MinBP	MaxBP	FDR	A1	A2	Z_in_SBP	Z_in_Wholebrain	ConcordEffect	PVAL_in_SBP	PVAL_in_Wholebrain	Gene	HGNC_Gene_symbol	Approved name	OpenTargets_Gene_Score
1	2	rs778160	61557164	61373930	61730787	0.0426088	C	T	-3.8052	-3.99721	Yes	0.000141688	6.40944e-05	ENSG00000162929	SANBR	SANT and BTB domain regulator of CSR	0.380282
2	4	rs13107325	103188709	102702364	103387161	6.98977e-06	T	C	-14.7159	-5.8421	Yes	5.09986e-49	5.15477e-09	ENSG00000138821	SLC39A8	solute carrier family 39 member 8	0.219115
3	9	rs4836757	119326613	119274906	119453455	0.00946284	G	A	-4.41876	-4.57648	Yes	9.92687e-06	4.72873e-06	ENSG00000119401	TRIM32	tripartite motif containing 32	0.132797
4	11	rs4384353	95314291	95306320	95318180	0.0397856	T	C	-3.87458	-4.00954	Yes	0.000106808	6.08382e-05	ENSG00000077458	FAM76B	family with sequence similarity 76 member B	0.039839
5	16	rs28460444	52832198	52802761	52873960	0.040657	T	G	3.82684	-4.52424	No	0.000129801	6.06118e-06	ENSG00000103460	TOX3	TOX high mobility group box family member 3	0.0331992
6	16	rs12918331	86700865	86691273	86716439	0.0137701	G	T	4.65495	-4.30575	No	3.24061e-06	1.66418e-05	ENSG00000103248	MTHFSD	methenyltetrahydrofolate synthetase domain containing	0.0796781
7	17	rs1724390	43663247	43463493	46532294	0.000264217	A	C	-6.22079	5.16171	No	4.94643e-10	2.44699e-07	ENSG00000225190	PLEKHM1	pleckstrin homology and RUN domain containing M1	0.387123

## Sheet: Table S18
Table S18. Genetic loci shared between pulse pressure and whole brainstem volume - lead SNPs.
locusnum	CHR	LEAD_SNP	LEAD_BP	MinBP	MaxBP	FDR	A1	A2	Z_in_SBP	Z_in_Wholebrain	ConcordEffect	PVAL_in_SBP	PVAL_in_Wholebrain	Gene	HGNC_Gene_symbol	Approved name	OpenTargets_Gene_Score
1	1	rs2765015	1308982	1243933	1355796	0.00574108	A	G	-4.33671	4.42552	No	1.44632e-05	9.62107e-06	ENSG00000127054	INTS11	integrator complex subunit 11	0.192958
2	1	rs1278525	50892547	50828316	51480258	0.0131755	G	A	-4.48251	4.20638	No	7.37702e-06	2.59497e-05	ENSG00000142700	DMRTA2	DMRT like family A2	0.146076
3	1	rs6693567	150510660	150262270	150513711	0.0047885	C	T	-4.31731	5.01219	No	1.57939e-05	5.38154e-07	ENSG00000143369	ECM1	extracellular matrix protein 1	0.306841
4	2	rs13028842	177042261	177004026	177068638	0.00494783	G	A	6.04979	4.46179	Yes	1.45038e-09	8.12797e-06	ENSG00000128645	HOXD1	homeobox D1	0.300201
5	3	rs11235	52745087	52551265	52847601	0.0394913	C	T	-6.19274	3.8682	No	5.91266e-10	0.00010964	ENSG00000162267	ITIH3	inter-alpha-trypsin inhibitor heavy chain 3	0.44668
6	4	rs1874207	15009232	14879945	15122192	0.00329411	C	T	4.43508	5.28235	Yes	9.20369e-06	1.27535e-07	ENSG00000137449	CPEB2	cytoplasmic polyadenylation element binding protein 2	0.31992
7	6	rs12206094	108906200	108868422	109020032	0.0047213	T	C	4.32198	-4.71937	No	1.54632e-05	2.36575e-06	ENSG00000118689	FOXO3	forkhead box O3	0.0798793
8	6	rs6569466	126961319	126845380	127185801	0.0275066	T	C	5.19065	3.98866	Yes	2.09565e-07	6.64489e-05	ENSG00000203760	CENPW	centromere protein W	0.0531187
9	7	rs4272	92236829	92223518	92327026	0.000508883	G	A	-11.1427	4.98426	No	7.76868e-29	6.21978e-07	ENSG00000157259	GATAD1	GATA zinc finger domain containing 1	0.139437
10	10	rs5783579	18225092	18221637	18258293	0.0372584	A	C	-5.19583	3.8891	No	2.03806e-07	0.000100617	ENSG00000148482	SLC39A12	solute carrier family 39 member 12	0.159356
11	11	rs7924449	102023264	101977233	102028829	0.04786	G	A	-3.55256	3.81173	No	0.0003815	0.000137997	ENSG00000137693	YAP1	Yes1 associated transcriptional regulator	0.1
12	12	rs72656645	12881055	12872484	12890626	0.0262056	G	A	-5.44878	-4.00453	Yes	5.07172e-08	6.21417e-05	ENSG00000178878	APOLD1	apolipoprotein L domain containing 1	0.246278
13	12	rs1996656	102751962	102394872	102922986	0.0123888	G	A	-4.0044	5.18213	No	6.2175e-05	2.19362e-07	ENSG00000120860	WASHC3	WASH complex subunit 3	0.360563
14	12	rs1653584	121593371	121557159	121598652	0.0292098	T	C	4.05823	3.96973	Yes	4.94459e-05	7.19532e-05	ENSG00000089041	P2RX7	purinergic receptor P2X 7	0.179477
15	16	rs244416	69665208	69548788	69818983	0.0384246	T	C	8.27423	3.87812	Yes	1.29292e-16	0.000105265	ENSG00000141101	NOB1	NIN1 (RPN12) binding protein 1 homolog	0.214085
16	16	rs11075779	70723314	70700214	70756066	0.0250617	T	C	4.16992	4.01844	Yes	3.047e-05	5.85855e-05	ENSG00000132613	MTSS2	MTSS I-BAR domain containing 2	0.247485
17	17	rs76344126	43503284	43460181	46763580	0.00569454	A	G	-5.07212	-4.42761	Yes	3.93413e-07	9.52839e-06	ENSG00000159314	ARHGAP27	Rho GTPase activating protein 27	0.426761
18	20	rs6077844	10579996	10458546	10623035	0.0116493	A	G	4.77781	4.24056	Yes	1.77216e-06	2.22966e-05	ENSG00000125863	MKKS	MKKS centrosomal shuttling protein	0.152716
19	20	rs6087705	34001250	33887955	34026138	0.0105451	G	A	4.05807	4.30426	Yes	4.94799e-05	1.67545e-05	ENSG00000101019	UQCC1	ubiquinol-cytochrome c reductase complex assembly factor 1	0.400402
20	20	rs2902991	56067556	56060067	56078690	0.0495192	G	A	-4.12184	-3.78731	Yes	3.75851e-05	0.000152286	ENSG00000132819	RBM38	RNA binding motif protein 38	0.119517

## Sheet: Table S19
Table S19. Genetic loci shared between pulse pressure and midbrain volume - lead SNPs.
locusnum	CHR	LEAD_SNP	LEAD_BP	MinBP	MaxBP	FDR	A1	A2	Z_in_SBP	Z_in_Wholebrain	ConcordEffect	PVAL_in_SBP	PVAL_in_Wholebrain	Gene	HGNC_Gene_symbol	Approved name	OpenTargets_Gene_Score
1	1	rs783622	42366988	42361102	42371414	0.0214178	A	G	6.35658	-4.18762	No	2.06301e-10	2.81897e-05	ENSG00000127124	HIVEP3	HIVEP zinc finger 3	0.239638
2	1	rs12086697	88623666	88607307	88624841	0.0256654	C	T	-3.93959	-4.15818	Yes	8.16193e-05	3.20799e-05	ENSG00000137944	KYAT3	kynurenine aminotransferase 3	0.0531187
3	2	rs1431081	226476804	226461235	226618383	0.00986752	A	C	4.25067	-4.4506	No	2.13128e-05	8.56301e-06	ENSG00000144460	NYAP2	neuronal tyrosine-phosphorylated phosphoinositide-3-kinase adaptor 2	0.0599598
4	11	rs75439556	46797541	46762817	47239270	0.0403701	A	C	3.77451	-4.01058	No	0.000160321	6.057e-05	ENSG00000165912	PACSIN3	protein kinase C and casein kinase substrate in neurons 3	0.334004
5	12	rs1996656	102751962	102394872	102922986	0.0212652	G	A	-4.0044	-6.53848	Yes	6.2175e-05	6.21457e-11	ENSG00000120860	WASHC3	WASH complex subunit 3	0.360563
6	14	rs2268620	75640403	75123374	75671659	0.0317114	A	G	-3.90804	4.07097	No	9.30494e-05	4.68182e-05	ENSG00000170348	TMED10	transmembrane p24 trafficking protein 10	0.393964
7	16	rs190282	69656889	69548788	69818983	0.00117376	G	A	8.40145	4.87821	Yes	4.41014e-17	1.07054e-06	ENSG00000141101	NOB1	NIN1 (RPN12) binding protein 1 homolog	0.207445
8	17	rs34587622	75398498	75398498	75398498	0.0427331	T	C	-4.19467	-3.97683	Yes	2.73266e-05	6.984e-05	ENSG00000184640	SEPTIN9	septin 9	0.225755
9	21	rs9975854	47813646	47703649	47956362	0.0386975	C	A	-3.79092	-4.0082	Yes	0.000150092	6.11826e-05	ENSG00000182362	YBEY	ybeY metalloendoribonuclease	0.333602

[truncated: 45 more sheets: Table S20, Table S21, Table S22, Table S23, Table S24, Table S25, Table S26, Table S27, Table S28, Table S29, Table S30, Table S31, Table S32, Table S33, Table S34, Table S35, Table S36, Table S37, Table S38, Table S39 …]
